# Supplementary material for: Intermediate DNA methylation is a conserved signature of genome regulation
Source: Nat Commun. 2015 Feb 18;6:6363. doi: 10.1038/ncomms7363 (PMC4333717; doi:10.1038/ncomms7363)
Supplement: Supplementary Data 1 — Vista enhancer validation of human and mouse IM regions. [file ncomms7363-s2.xlsx]

## Sheet: Human IM Vista Enhancers (hg19)
Supplementary Data 1. Vista enhancer validation of human and mouse IM regions.
Summary (Human)
Total regions positively validated	50
% positively validated (out of 70)	0.7
Chrom	IM Start	IM Stop	IM Score	Vista Start	Vista Stop	Vista ID	Validation Result	bp Overlap	IM in Blood	IM in Breast	IM in fBrain	IM in H1ES	Mouse Embryonic Tissues Showing Expression [fraction of embryos]
chr1	3265527	3266126	17.7086	3262093	3266365	element1912	positive	599	1	1	0	0	heart[4/4]
chr1	10795359	10795552	11.03	10795106	10799241	element2094	positive	193	1	0	0	0	hindbrain(rhombencephalon)[5/5]
chr1	39249563	39249844	31.0822	39248757	39250129	element1139	positive	281	1	1	1	0	hindbrain(rhombencephalon)[5/5]
chr10	77163946	77165509	34.9682	77164564	77165639	element484	positive	945	1	1	0	0	midbrain(mesencephalon)[7/7] limb[3/7] branchialarch[6/7] eye[3/7] nose[5/7]
chr10	80980861	80981338	19.77	80980316	80984042	element1767	positive	477	0	1	0	1	heart[7/12] other[7/12]
chr10	119310274	119312044	28.126	119310483	119311458	element935	positive	975	0	1	0	0	midbrain(mesencephalon)[14/15]
chr10	119310274	119312044	28.126	119309200	119310544	element1032	positive	270	0	1	0	0	midbrain(mesencephalon)[6/7] forebrain[6/7]
chr11	31817667	31817983	8.84	31816452	31818421	element1082	positive	316	1	1	0	0	neuraltube[10/14] hindbrain(rhombencephalon)[14/14]
chr11	1985259	1986216	16.3351	1985072	1987372	element1488	positive	957	0	1	1	0	hindbrain(rhombencephalon)[11/12] midbrain(mesencephalon)[10/12] limb[12/12] eye[8/12]
chr11	69312024	69312361	12.1383	69308185	69312534	element1920	positive	337	1	0	0	0	heart[9/10]
chr12	54412255	54412537	14.2558	54412238	54415445	element2078	positive	282	1	1	0	0	heart[4/6]
chr12	54413111	54413567	15.396	54412238	54415445	element2078	positive	456	1	1	0	0	heart[4/6]
chr12	54414982	54415174	11.622	54412238	54415445	element2078	positive	192	1	0	0	0	heart[4/6]
chr12	115124729	115125191	14.7456	115124394	115125300	element483	positive	462	1	1	0	0	limb[5/9]
chr14	95837466	95837623	9.848	95836414	95839481	element1486	positive	157	1	1	0	0	limb[5/8]
chr15	31598766	31599155	13.5614	31595790	31600208	element2231	positive	389	1	1	0	0	neuraltube[10/11] hindbrain(rhombencephalon)[10/11] midbrain(mesencephalon)[10/11] forebrain[10/11]
chr15	40385538	40385681	8.53	40383560	40386138	element1611	positive	143	1	0	0	0	hindbrain(rhombencephalon)[6/8] somite[6/8] midbrain(mesencephalon)[6/8] forebrain[6/8]
chr16	54322792	54324511	42.2834	54323420	54324336	element51	positive	916	1	1	0	0	dorsalrootganglion[5/5]
chr16	89058592	89059177	12.7956	89057397	89061023	element1854	positive	585	1	1	1	0	heart[7/8]
chr18	42324390	42325073	24.518	42322323	42326001	element1362	positive	683	0	1	0	1	neuraltube[6/6] hindbrain(rhombencephalon)[6/6] midbrain(mesencephalon)[6/6] forebrain[6/6] cranialnerve[5/6] other[6/6]
chr18	53090923	53091059	9.14667	53089625	53091079	element376	positive	136	1	1	0	0	neuraltube[8/12] hindbrain(rhombencephalon)[8/12] midbrain(mesencephalon)[6/12]
chr18	76006744	76007272	9.90625	76006820	76008476	element634	positive	452	1	1	0	0	neuraltube[8/17] hindbrain(rhombencephalon)[8/17] midbrain(mesencephalon)[8/17] forebrain[8/17]
chr18	76481718	76482303	13.0112	76481722	76483257	element1056	positive	581	1	1	0	0	neuraltube[5/8] midbrain(mesencephalon)[5/8] forebrain[7/8]
chr2	63274500	63276210	44.2205	63275695	63277103	element1066	positive	515	0	1	0	0	hindbrain(rhombencephalon)[5/5] midbrain(mesencephalon)[5/5] forebrain[5/5]
chr2	85999530	85999872	11.7267	85997467	86001005	element1652	positive	342	1	0	0	0	other[6/8]
chr2	232527337	232527553	11.4329	232527256	232532109	element1886	positive	216	1	1	0	1	heart[5/8]
chr2	232531660	232531844	14.856	232527256	232532109	element1886	positive	184	1	0	0	0	heart[5/8]
chr2	236773899	236774082	14.2542	236773458	236774696	element521	positive	183	1	1	0	1	limb[6/6] branchialarch[6/6] eye[4/6] ear[6/6]
chr2	237071652	237072551	31.9745	237071364	237071848	element249	positive	196	0	1	0	0	neuraltube[7/8]
chr20	31116031	31116342	11.7343	31112334	31117114	element2225	positive	311	1	1	0	0	hindbrain(rhombencephalon)[7/9] midbrain(mesencephalon)[7/9] dorsalrootganglion[7/9] forebrain[7/9] trigeminalV(ganglion,cranial)[7/9]
chr20	49307247	49308049	18.3533	49306307	49309162	element1860	positive	802	0	1	0	0	midbrain(mesencephalon)[5/5]
chr22	19748924	19749788	17.1695	19749356	19750055	element515	positive	432	1	1	0	0	limb[5/8]
chr22	20778078	20779995	16.8329	20775061	20779007	element1620	positive	929	1	1	1	0	hindbrain(rhombencephalon)[6/10] dorsalrootganglion[7/10] limb[8/10] branchialarch[8/10]
chr22	32021695	32021943	16.0587	32019365	32023822	element2240	positive	248	0	1	0	1	neuraltube[15/16] hindbrain(rhombencephalon)[14/16] heart[5/16]
chr22	38382009	38382317	17.5183	38381623	38382457	element564	positive	308	1	1	1	0	heart[9/13]
chr3	193678312	193678790	10.0325	193677518	193680170	element1453	positive	478	1	1	0	0	neuraltube[3/5] forebrain[4/5] limb[4/5]
chr4	85246156	85246290	8.83333	85245591	85246555	element680	positive	134	0	1	0	0	hindbrain(rhombencephalon)[6/7] midbrain(mesencephalon)[5/7] cranialnerve[6/7]
chr4	113441823	113442510	25.3575	113442390	113443530	element981	positive	120	0	1	0	0	hindbrain(rhombencephalon)[5/6] midbrain(mesencephalon)[5/6] forebrain[5/6]
chr5	77142468	77143007	11.8642	77141743	77145131	element1783	positive	539	1	1	0	0	neuraltube[4/5] hindbrain(rhombencephalon)[4/5] midbrain(mesencephalon)[4/5] forebrain[4/5]
chr5	174158680	174160492	27.257	174160174	174161834	element1256	positive	318	1	1	0	0	hindbrain(rhombencephalon)[7/9] forebrain[9/9] limb[7/9] nose[3/9]
chr6	19719995	19720131	10.59	19719222	19722910	element1533	positive	136	1	1	0	0	midbrain(mesencephalon)[5/7] forebrain[6/7] eye[5/7]
chr7	1266176	1267346	15.75	1265154	1266318	element293	positive	142	1	1	0	0	midbrain(mesencephalon)[8/10] forebrain[8/10] branchialarch[3/10]
chr7	27289062	27289831	13.33	27288268	27289491	element629	positive	429	0	1	0	0	dorsalrootganglion[4/8]
chr8	49494647	49494904	9.6675	49494150	49495734	element1431	positive	257	1	0	0	0	limb[7/7] branchialarch[7/7] facialmesenchyme[7/7]
chr9	974980	975930	22.8675	973435	975288	element112	positive	308	0	1	1	0	forebrain[7/7]
chr9	2241368	2241780	16.1067	2240936	2242833	element1743	positive	412	1	1	0	0	neuraltube[4/4] hindbrain(rhombencephalon)[4/4] midbrain(mesencephalon)[4/4] forebrain[4/4] trigeminalV(ganglion,cranial)[4/4] cranialnerve[4/4]
chr9	98274404	98274673	10.2867	98274342	98275314	element1417	positive	269	1	1	0	0	forebrain[5/8]
chr9	134113742	134113965	13.0075	134110296	134115184	element1963	positive	223	1	1	1	0	somite[12/14] branchialarch[11/14] heart[12/14]
chr9	134114229	134114645	9.48333	134110296	134115184	element1963	positive	416	1	1	0	0	somite[12/14] branchialarch[11/14] heart[12/14]
chrX	25020150	25024103	25.9975	25018871	25020532	element145	positive	382	1	1	1	0	midbrain(mesencephalon)[4/9] forebrain[8/9] eye[4/9]
chr1	11943590	11943744	10.26	11940877	11944112	element2124	negative	154	0	1	0	0
chr1	38495113	38495386	9.71667	38494689	38495688	element1105	negative	273	1	0	0	1
chr1	244218197	244218519	22.154	244217325	244218426	element476	negative	229	1	0	1	0
chr10	97175240	97175549	10.565	97173123	97176290	element1778	negative	309	0	1	0	0
chr11	2612643	2612965	15.716	2610931	2614716	element2227	negative	322	0	1	0	0
chr11	61314113	61314323	11.9473	61311775	61314751	element351	negative	210	1	1	1	0
chr12	54090362	54090672	10.4433	54090636	54091341	element338	negative	36	1	1	0	0
chr12	115123114	115123897	12.4767	115123533	115124174	element482	negative	364	1	1	0	0
chr16	85619998	85620260	12.34	85620095	85621736	element2	negative	165	0	1	0	0
chr16	89386853	89387044	10.3025	89384737	89387643	element2036	negative	191	1	0	0	0
chr4	4820317	4820478	11.1067	4819733	4820560	element171	negative	161	1	1	0	0
chr5	76935016	76935275	14.3586	76935225	76936266	element695	negative	50	0	1	0	0
chr5	77146414	77147584	20.5125	77147580	77148599	element264	negative	4	1	1	0	0
chr5	77269176	77269454	12.4487	77267384	77269206	element265	negative	30	0	1	0	0
chr6	3247941	3248155	10.8625	3246856	3249920	element2234	negative	214	1	0	0	0
chr6	41437543	41437951	14.7957	41436815	41438024	element1145	negative	408	1	1	0	0
chr6	108435133	108435541	12.8343	108435330	108436506	element1033	negative	211	0	1	1	0
chr6	108438029	108438903	19.5413	108437243	108438452	element1189	negative	423	0	1	1	0
chr7	151442257	151442538	12.094	151439778	151443512	element2198	negative	281	1	1	0	0
chrX	139590289	139593649	27.0184	139593502	139594774	element770	negative	147	1	1	1	0
chrX	82765383	82766557	15.93	82765974	82767821	element1029	negative	583	1	1	1	0

## Sheet: Mouse IM Vista Enhancers (mm9)
Supplementary Data 1. Vista enhancer validation of human and mouse IM regions.
Summary (Mouse)
Total regions positively validated	9
% positively validated (out of 15)	0.6
Chrom	IM Start	IM Stop	Vista Start	Vista Stop	Vista ID	Validation Result	bp Overlap	IM in Neuron	IM in ES	Mouse Embryonic Tissue Showing Expression
chr15	99637984	99638154	99637507	99640125	element17	positive	170	0	1	forebrain[4/8]
chr16	91140029	91140343	91139390	91142515	element817	positive	314	0	1	neuraltube[7/11] midbrain(mesencephalon)[7/11] forebrain[9/11]
chr17	35857622	35857805	35856798	35858730	element90	positive	183	1	1	heart[6/8]
chr2	172688135	172688575	172687463	172689668	element75	positive	440	1	0	heart[8/8]
chr2	172689153	172689278	172687463	172689668	element75	positive	125	1	0	heart[8/8]
chr4	154145923	154146141	154145214	154146454	element1088	positive	218	1	0	forebrain[4/7] limb[7/7] branchialarch[6/7]
chr5	38217989	38218273	38216908	38220459	element426	positive	284	1	0	hindbrain(rhombencephalon)[7/9] somite[7/9] midbrain(mesencephalon)[9/9] limb[9/9] branchialarch[7/9] eye[5/9] nose[9/9] genitaltubercle[5/9] facialmesenchyme[8/9] ear[3/9]
chr5	122543595	122543971	122542227	122544777	element77	positive	376	0	1	heart[6/6]
chr8	26453844	26454203	26453161	26454807	element610	positive	359	0	1	limb[3/] branchialarch[3/] facialmesenchyme[4/] other[4/]
chr1	183187174	183187819	183186068	183189794	element24	negative	645	1	0
chr19	46693429	46693634	46692988	46694228	element195	negative	205	0	1
chr4	107275461	107275660	107274653	107277218	element330	negative	199	0	1
chr6	3461101	3461281	3459886	3464285	element801	negative	180	1	0
chr8	124189247	124189585	124189098	124190018	element338	negative	338	1	0
chr8	129060183	129060354	129060288	129061592	element495	negative	66	1	0
