# Supplementary material for: Intermediate DNA methylation is a conserved signature of genome regulation
Source: Nat Commun. 2015 Feb 18;6:6363. doi: 10.1038/ncomms7363 (PMC4333717; doi:10.1038/ncomms7363)
Supplement: Supplementary Data 2 — Targeted bisulfite PCR and sequencing validation of select IM regions. [file ncomms7363-s3.xlsx]

## Sheet: Description
Supplementary Data 2. Targeted Bisulfite PCR and Sequencing Validation of Select IM Regions
Data Summary
Total Loci Validated	36
Total Samples Validated	94
Total Clones Sequenced	1056
Column	Description
Chromosome, Start, End	Coordinates of the IM region targeted for validation by bisulfite PCR and sequencing. (hg18)
IM Score	A value assigned from the iMet algorithm that is proportional to the minimum read count of overlapping MeDIP-seq and MRE-seq signals in an IM region.
Closest Gene	Refseq gene closest to the validated IM region.
Predicted ASM/AIM	All validated regions in this spreadsheet are predicted as IM by iMet in at least one tissue, but some are additionally predicted as allele-specific (ASM) or allele-independent (AIM) methylation. "None" indicates that ASM/AIM prediction was not possible. "Both" indicates that both ASM and AIM SNPs were found within the region.
Tissue	The tissue source of each clone is indicated.
Donor ID	The ID designates the donor for each clone (H1 cells were pooled from 2 replicates).
Sequence Identifier	Each clone is labeled with a unique identifier.
SNP ID	If the identity of a predicted heterozygous SNP is validated in the sequenced clone, the SNP identity is labeled in this column to indicate allelic distribution of methylation. An 'X' indicates that no SNP was detected.
CpG Methylation	'1' indicates a methylated CpG, while '0' indicates unmethylated; 'x' indicates a non-CpG nucleotide.

## Sheet: Validation Results
Chromosome	Start	End	IM Score	Closest Gene	Predicted ASM/AIM	Tissue	Donor ID	Sequence Identifier	SNP ID	CpG Methylation
								Sequence Identifier		CpG_1	CpG_2	CpG_3	CpG_4	CpG_5	CpG_6	CpG_7	CpG_8	CpG_9	CpG_10	CpG_11	CpG_12	CpG_13	CpG_14	CpG_15	CpG_16	CpG_17	CpG_18	CpG_19
chr19	58732342	58734022	129.334	ZNF331	ASM	Breast	1	[2]2-1ZNF331-1RM35-1_M13R_2012-03	X	0	1	1	1	1	1	1	1	1	1	1	1	1	1	1	1	1	1	1
						Breast	1	[3]2-1ZNF331-1RM35-11_M13R_2012-0	X	0	1	1	1	1	1	1	1	1	1	1	1	1	1	1	1	1	1	1
						Breast	1	[4]2-1ZNF331-1RM35-8_M13R_2012-03	X	0	1	1	0	1	1	1	1	1	1	1	1	1	1	1	1	1	1	0
						Breast	1	[5]2-1ZNF331-1RM35-6_M13R_2012-03	X	0	1	1	1	1	1	1	1	1	1	1	1	1	1	1	1	0	0	0
						Breast	1	[6]2-1ZNF331-1RM35-4_M13R_2012-03	X	0	0	1	0	0	0	0	0	0	0	0	0	0	0	0	0	0	0	0
						Breast	1	[7]2-1ZNF331-1RM35-7_M13R_2012-03	X	1	0	0	0	0	0	0	0	0	0	0	0	0	0	0	0	0	0	0
						Breast	1	[8]2-1ZNF331-1RM35-10_M13R_2012-0	X	0	0	0	0	0	0	0	0	0	0	0	0	0	1	0	0	0	0	0
						Breast	1	[9]2-1ZNF331-1RM35-12_M13R_2012-0	X	0	0	0	0	0	0	0	0	0	1	0	0	0	0	0	0	0	0	0
						Breast	1	[10]2-1ZNF331-1RM35-3_M13R_2012-03	X	0	0	0	0	0	0	0	0	0	0	0	0	0	0	0	0	0	0	0
						Breast	1	[11]2-1ZNF331-1RM35-5_M13R_2012-03	X	0	0	0	0	0	0	0	0	0	0	0	0	0	0	0	0	0	0	0
						Breast	1	[12]2-1ZNF331-1RM35-9_M13R_2012-03	X	0	0	0	0	0	0	0	0	0	0	0	0	0	0	0	0	0	0	0
								Sequence Identifier		CpG_1	CpG_2	CpG_3	CpG_4	CpG_5	CpG_6	CpG_7	CpG_8	CpG_9	CpG_10	CpG_11	CpG_12	CpG_13	CpG_14	CpG_15	CpG_16	CpG_17	CpG_18	CpG_19
						Breast	2	[2]2-2ZNF331-1RM66-8_M13R_2012-03	G	0	1	1	1	1	1	1	1	1	1	1	1	1	1	1	1	1	1	1
						Breast	2	[3]2-2ZNF331-1RM66-9_M13R_2012-03	G	1	1	1	1	1	1	1	1	0	1	1	1	1	1	1	1	1	1	1
						Breast	2	[4]2-2ZNF331-1RM66-10_M13R_2012-0	G	0	1	1	1	1	1	1	1	1	1	1	1	1	1	1	1	1	1	1
						Breast	2	[5]2-2ZNF331-1RM66-6_M13R_2012-03	A	0	1	1	1	1	1	0	1	1	1	0	0	0	0	0	0	0	0	0
						Breast	2	[6]2-2ZNF331-1RM66-3_M13R_2012-03	A	0	1	0	x	0	0	0	1	0	0	0	0	0	0	1	0	0	0	0
						Breast	2	[7]2-2ZNF331-1RM66-5_M13R_2012-03	A	0	0	1	x	0	0	0	0	1	0	0	0	0	1	0	0	0	0	0
						Breast	2	[8]2-2ZNF331-1RM66-7_M13R_2012-03	A	0	0	0	x	0	0	0	1	0	1	0	0	0	0	0	0	0	0	0
						Breast	2	[9]2-2ZNF331-1RM66-12_M13R_2012-0	A	0	1	0	x	0	0	0	0	0	0	0	0	0	1	0	0	0	0	0
						Breast	2	[10]2-2ZNF331-1RM66-4_M13R_2012-03	A	0	1	0	x	0	0	0	0	0	0	0	0	0	0	0	0	0	0	0
						Breast	2	[11]2-2ZNF331-1RM66-1_M13R_2012-03	A	0	0	0	x	0	0	0	0	0	0	0	0	0	0	0	0	0	0	0
						Breast	2	[12]2-2ZNF331-1RM66-11_M13R_2012-0	A	0	0	0	x	0	0	0	0	0	0	0	0	0	0	0	0	0	0	0
								Sequence Identifier		CpG_1	CpG_2	CpG_3	CpG_4	CpG_5	CpG_6	CpG_7	CpG_8	CpG_9	CpG_10	CpG_11	CpG_12	CpG_13	CpG_14	CpG_15	CpG_16	CpG_17	CpG_18	CpG_19
						Breast	3	[2]2-3ZNF331-1RM70-10_M13Reverse_	A	0	1	1	x	1	1	1	1	1	1	1	1	1	1	1	1	1	1	1
						Breast	3	[3]2-3ZNF331-1RM70-2_M13Reverse_2	G	0	0	1	0	0	0	0	0	0	0	0	0	0	0	0	0	0	0	0
						Breast	3	[4]2-3ZNF331-1RM70-9_M13Reverse_2	G	0	0	0	0	0	0	0	0	0	0	0	0	0	0	0	1	0	0	0
						Breast	3	[5]2-3ZNF331-1RM70-11_M13Reverse_	G	0	0	0	0	0	0	0	1	0	0	0	0	0	0	0	0	0	0	0
						Breast	3	[6]2-3ZNF331-1RM70-1_M13Reverse_2	G	0	0	0	0	0	0	0	0	0	0	0	0	0	0	0	0	0	0	0
						Breast	3	[7]2-3ZNF331-1RM70-3_M13Reverse_2	G	0	0	0	0	0	0	0	0	0	0	0	0	0	0	0	0	0	0	0
						Breast	3	[8]2-3ZNF331-1RM70-4_M13Reverse_2	G	0	0	0	0	0	0	0	0	0	0	0	0	0	0	0	0	0	0	0
						Breast	3	[9]2-3ZNF331-1RM70-5_M13Reverse_2	G	0	0	0	0	0	0	0	0	0	0	0	0	0	0	0	0	0	0	0
						Breast	3	[10]2-3ZNF331-1RM70-6_M13Reverse_2	G	0	0	0	0	0	0	0	0	0	0	0	0	0	0	0	0	0	0	0
						Breast	3	[11]2-3ZNF331-1RM70-7_M13Reverse_2	G	0	0	0	0	0	0	0	0	0	0	0	0	0	0	0	0	0	0	0
						Breast	3	[12]2-3ZNF331-1RM70-8_M13Reverse_2	G	0	0	0	0	0	0	0	0	0	0	0	0	0	0	0	0	0	0	0
						Breast	3	[13]2-3ZNF331-1RM70-12_M13Reverse_	G	0	0	0	0	0	0	0	0	0	0	0	0	0	0	0	0	0	0	0
								Sequence Identifier		CpG_1	CpG_2	CpG_3	CpG_4	CpG_5	CpG_6	CpG_7	CpG_8	CpG_9	CpG_10	CpG_11	CpG_12	CpG_13	CpG_14	CpG_15	CpG_16	CpG_17	CpG_18	CpG_19
						Blood	5	[2]2-4ZNF331-1TC7-8_M13Reverse_20	A	1	1	1	x	1	1	1	1	1	1	1	1	1	1	1	1	1	1	1
						Blood	5	[3]2-4ZNF331-1TC7-10_M13Reverse_2	A	0	1	1	x	1	1	1	1	1	1	1	1	1	1	1	1	1	1	1
						Blood	5	[4]2-4ZNF331-1TC7-12_M13Reverse_2	G	1	0	1	0	0	0	0	0	0	0	0	0	0	0	0	0	0	0	0
						Blood	5	[5]2-4ZNF331-1TC7-4_M13Reverse_20	G	0	0	0	0	1	0	0	0	0	0	0	0	0	0	0	0	0	0	0
						Blood	5	[6]2-4ZNF331-1TC7-1_M13Reverse_20	G	0	0	0	0	0	0	0	0	0	0	0	0	0	0	0	0	0	0	0
						Blood	5	[7]2-4ZNF331-1TC7-1_M13R_2012-03-	G	0	0	0	0	0	0	0	0	0	0	0	0	0	0	0	0	0	0	0
						Blood	5	[8]2-4ZNF331-1TC7-2_M13Reverse_20	G	0	0	0	0	0	0	0	0	0	0	0	0	0	0	0	0	0	0	0
						Blood	5	[9]2-4ZNF331-1TC7-2_M13R_2012-03-	G	0	0	0	0	0	0	0	0	0	0	0	0	0	0	0	0	0	0	0
						Blood	5	[10]2-4ZNF331-1TC7-3_M13Reverse_20	G	0	0	0	0	0	0	0	0	0	0	0	0	0	0	0	0	0	0	0
						Blood	5	[11]2-4ZNF331-1TC7-5_M13Reverse_20	G	0	0	0	0	0	0	0	0	0	0	0	0	0	0	0	0	0	0	0
						Blood	5	[12]2-4ZNF331-1TC7-6_M13Reverse_20	G	0	0	0	0	0	0	0	0	0	0	0	0	0	0	0	0	0	0	0
						Blood	5	[13]2-4ZNF331-1TC7-7_M13Reverse_20	G	0	0	0	0	0	0	0	0	0	0	0	0	0	0	0	0	0	0	0
						Blood	5	[14]2-4ZNF331-1TC7-9_M13Reverse_20	G	0	0	0	0	0	0	0	0	0	0	0	0	0	0	0	0	0	0	0
						Blood	5	[15]2-4ZNF331-1TC7-11_M13Reverse_2	G	0	0	0	0	0	0	0	0	0	0	0	0	0	0	0	0	0	0	0
								Sequence Identifier		CpG_1	CpG_2	CpG_3	CpG_4	CpG_5	CpG_6	CpG_7	CpG_8	CpG_9	CpG_10	CpG_11	CpG_12
chr20	56847933	56851074	114.062	GNAS	ASM	H1ES	H1ES	[2]4-1GNA-1H1-9_M13R_2012-03-16_C	G	1	1	1	1	1	1	1	1	1	1	1	1
						H1ES	H1ES	[3]4-1GNA-H1-5_M13R_2012-04-05_A0	G	1	1	1	1	1	1	1	1	1	1	1	1
						H1ES	H1ES	[4]4-1GNA-H1-9_M13R_2012-04-05_A0	G	1	1	1	1	1	1	1	1	1	1	1	1
						H1ES	H1ES	[5]4-1GNA-H1-3_M13R_2012-04-05_A0	G	1	1	1	1	1	1	0	1	1	1	1	1
						H1ES	H1ES	[6]4-1GNA-H1-4_M13R_2012-04-05_A0	G	1	1	1	1	1	1	0	1	1	1	1	1
						H1ES	H1ES	[7]4-1GNA-H1-12_M13R_2012-04-05_A	G	1	0	1	1	1	1	0	1	1	1	1	1
						H1ES	H1ES	[8]4-1GNA-H1-7_M13R_2012-04-05_A0	G	1	1	1	1	0	0	1	0	1	1	1	1
						H1ES	H1ES	[9]4-1GNA-1H1-5_M13R_2012-03-16_C	A	0	0	0	0	0	0	0	0	0	0	0	0
						H1ES	H1ES	[10]4-1GNA-H1-1_M13R_2012-04-05_A0	A	0	0	0	0	0	0	0	0	0	0	0	0
						H1ES	H1ES	[11]4-1GNA-H1-2_M13R_2012-04-05_A0	A	0	0	0	0	0	0	0	0	0	0	0	0
						H1ES	H1ES	[12]4-1GNA-H1-6_M13R_2012-04-05_A0	A	0	0	0	0	0	0	0	0	0	0	0	0
						H1ES	H1ES	[13]4-1GNA-H1-8_M13R_2012-04-05_A0	A	0	0	0	0	0	0	0	0	0	0	0	0
						H1ES	H1ES	[14]4-1GNA-H1-10_M13R_2012-04-05_A	A	0	0	0	0	0	0	0	0	0	0	0	0
						H1ES	H1ES	[15]4-1GNA-H1-11_M13R_2012-04-05_A	A	0	0	0	0	0	0	0	0	0	0	0	0
								Sequence Identifier		CpG_1	CpG_2	CpG_3	CpG_4	CpG_5	CpG_6	CpG_7	CpG_8	CpG_9	CpG_10	CpG_11	CpG_12
						Breast	1	[2]4-2GNA-1RM35-2_M13R_2012-03-16	G	1	1	1	1	1	1	1	1	1	1	1	1
						Breast	1	[3]4-2GNA-1RM35-8_M13R_2012-03-16	G	1	1	1	1	1	1	1	1	1	1	1	1
						Breast	1	[4]4-2GNA-1RM35-11_M13R_2012-03-1	G	1	1	1	1	1	1	1	1	1	1	1	1
						Breast	1	[5]4-2GNA-RM35-7_M13R_2012-04-05_	G	1	1	1	1	1	1	1	1	1	1	1	1
						Breast	1	[6]4-2GNA-RM35-8_M13R_2012-04-05_	G	1	1	1	1	1	1	1	1	1	1	1	1
						Breast	1	[7]4-2GNA-RM35-9_M13R_2012-04-05_	G	1	1	1	1	1	1	1	1	1	1	1	1
						Breast	1	[8]4-2GNA-RM35-12_M13R_2012-04-05	G	1	1	1	1	1	1	1	1	1	1	1	1
						Breast	1	[9]4-2GNA-1RM35-5_M13R_2012-03-16	G	1	1	1	1	0	1	1	1	1	1	1	1
						Breast	1	[10]4-2GNA-1RM35-12_M13R_2012-03-1	G	1	1	1	1	1	1	0	1	1	1	1	1
						Breast	1	[11]4-2GNA-1RM35-3_M13R_2012-03-16	G	0	0	0	0	1	1	1	1	1	1	1	1
						Breast	1	[12]4-2GNA-1RM35-7_M13R_2012-03-16	A	0	0	0	0	0	0	0	0	0	0	1	0
						Breast	1	[13]4-2GNA-RM35-1_M13R_2012-04-05_	A	0	0	0	0	0	0	1	0	0	0	0	0
						Breast	1	[14]4-2GNA-RM35-4_M13R_2012-04-05_	A	0	0	0	0	0	0	0	0	0	0	0	0
						Breast	1	[15]4-2GNA-RM35-5_M13R_2012-04-05_	A	0	0	0	0	0	0	0	0	0	0	0	0
						Breast	1	[16]4-2GNA-RM35-10_M13R_2012-04-05	A	0	0	0	0	0	0	0	0	0	0	0	0
						Breast	1	[17]4-2GNA-RM35-11_M13R_2012-04-05	A	0	0	0	0	0	0	0	0	0	0	0	0
								Sequence Identifier		CpG_1	CpG_2	CpG_3	CpG_4	CpG_5	CpG_6	CpG_7	CpG_8	CpG_9	CpG_10	CpG_11	CpG_12
						Breast	2	[2]4-3GNA-1RM66-2_M13R_2012-03-16	G	1	1	1	1	1	1	1	1	1	1	1	1
						Breast	2	[3]4-3GNA-1RM66-7_M13R_2012-03-16	G	1	1	1	1	1	1	1	1	1	1	1	1
						Breast	2	[4]4-3GNA-1RM66-10_M13R_2012-03-1	G	1	1	1	1	1	1	1	1	1	1	1	1
						Breast	2	[5]4-3GNA-RM66-1_M13R_2012-04-05_	G	1	1	1	1	1	1	1	1	1	1	1	1
						Breast	2	[6]4-3GNA-RM66-4_M13R_2012-04-05_	G	1	1	1	1	1	1	1	1	1	1	1	1
						Breast	2	[7]4-3GNA-RM66-6_M13R_2012-04-05_	G	1	1	1	1	1	1	1	1	1	1	1	1
						Breast	2	[8]4-3GNA-RM66-7_M13R_2012-04-05_	G	1	1	1	1	1	1	1	1	1	1	1	1
						Breast	2	[9]4-3GNA-RM66-10_M13R_2012-04-05	G	1	1	1	1	1	1	1	1	1	1	1	0
						Breast	2	[10]4-3GNA-RM66-12_M13R_2012-04-05	G	1	1	1	1	1	1	1	1	1	1	0	1
						Breast	2	[11]4-3GNA-RM66-8_M13R_2012-04-05_	G	1	0	0	1	1	1	1	0	1	1	1	1
						Breast	2	[12]4-3GNA-1RM66-4_M13R_2012-03-16	A	0	1	0	0	0	0	0	0	0	0	0	0
						Breast	2	[13]4-3GNA-1RM66-3_M13R_2012-03-16	A	0	0	0	0	0	0	0	0	0	0	0	0
						Breast	2	[14]4-3GNA-1RM66-11_M13R_2012-03-1	A	0	0	0	0	0	0	0	0	0	0	0	0
						Breast	2	[15]4-3GNA-RM66-2_M13R_2012-04-05_	A	0	0	0	0	0	0	0	0	0	0	0	0
						Breast	2	[16]4-3GNA-RM66-3_M13R_2012-04-05_	A	0	0	0	0	0	0	0	0	0	0	0	0
						Breast	2	[17]4-3GNA-RM66-5_M13R_2012-04-05_	A	0	0	0	0	0	0	0	0	0	0	0	0
						Breast	2	[18]4-3GNA-RM66-9_M13R_2012-04-05_	A	0	0	0	0	0	0	0	0	0	0	0	0
						Breast	2	[19]4-3GNA-RM66-11_M13R_2012-04-05	A	0	0	0	0	0	0	0	0	0	0	0	0
								Sequence Identifier		CpG_1	CpG_2	CpG_3	CpG_4	CpG_5	CpG_6	CpG_7	CpG_8	CpG_9	CpG_10	CpG_11	CpG_12
							3	[2]4-4GNA-1RM70-5_M13Reverse_2012	G	1	1	1	1	1	1	1	1	1	1	1	1
						Breast	3	[3]4-4GNA-1RM70-5_M13R_2012-03-16	G	1	1	1	1	1	1	1	1	1	1	1	1
						Breast	3	[4]4-4GNA-1RM70-6_M13Reverse_2012	G	1	1	1	1	1	1	1	1	1	1	1	1
						Breast	3	[5]4-4GNA-1RM70-9_M13Reverse_2012	G	1	1	1	1	1	1	1	1	1	1	1	1
						Breast	3	[6]4-4GNA-1RM70-10_M13Reverse_201	G	1	1	1	1	1	1	1	1	1	1	1	1
						Breast	3	[7]4-4GNA-1RM70-11_M13Reverse_201	G	1	1	1	1	1	1	1	1	1	1	1	1
						Breast	3	[8]4-4GNA-1RM70-12_M13Reverse_201	G	1	1	1	1	1	1	1	1	1	1	1	1
						Breast	3	[9]4-4GNA-1RM70-4_M13Reverse_2012	G	1	1	1	1	1	1	1	1	0	1	1	1
						Breast	3	[10]4-4GNA-1RM70-7_M13Reverse_2012	A	0	0	0	0	1	0	0	0	0	0	0	0
						Breast	3	[11]4-4GNA-1RM70-8_M13Reverse_2012	A	0	1	0	0	0	0	0	0	0	0	0	0
						Breast	3	[12]4-4GNA-1RM70-1_M13Reverse_2012	A	0	0	0	0	0	0	0	0	0	0	0	0
						Breast	3	[13]4-4GNA-1RM70-3_M13Reverse_2012	A	0	0	0	0	0	0	0	0	0	0	0	0
								Sequence Identifier		CpG_1	CpG_2	CpG_3	CpG_4	CpG_5	CpG_6	CpG_7	CpG_8	CpG_9	CpG_10	CpG_11	CpG_12
						Blood	4	[2]4-5GNA-1TC3-1_M13R_2012-03-16_	G	1	1	1	1	1	1	1	1	1	1	1	1
						Blood	4	[3]4-5GNA-1TC3-3_M13R_2012-03-16_	G	1	1	1	1	1	1	1	1	1	1	1	1
						Blood	4	[4]4-5GNA-1TC3-4_M13R_2012-03-16_	G	1	1	1	1	1	1	1	1	1	1	1	1
						Blood	4	[5]4-5GNA-1TC3-5_M13R_2012-03-16_	G	1	1	1	1	1	1	1	1	1	1	1	1
						Blood	4	[6]4-5GNA-1TC3-6_M13R_2012-03-16_	G	1	1	1	1	1	1	1	1	1	1	1	1
						Blood	4	[7]4-5GNA-1TC3-7_M13R_2012-03-16_	G	1	1	1	1	1	1	1	1	1	1	1	1
						Blood	4	[8]4-5GNA-1TC3-9_M13R_2012-03-16_	G	1	1	1	1	1	1	1	1	1	1	1	1
						Blood	4	[9]4-5GNA-1TC3-10_M13R_2012-03-16	G	1	1	1	1	1	1	1	1	1	1	1	1
						Blood	4	[10]4-5GNA-TC3-2_M13R_2012-04-05_D	G	1	1	1	1	1	1	1	1	1	1	1	1
						Blood	4	[11]4-5GNA-TC3-3_M13R_2012-04-05_D	G	1	1	1	1	1	1	1	1	1	1	1	1
						Blood	4	[12]4-5GNA-TC3-5_M13R_2012-04-05_D	G	1	1	1	1	1	1	1	1	1	1	1	1
						Blood	4	[13]4-5GNA-TC3-6_M13R_2012-04-05_D	G	1	1	1	1	1	1	1	1	1	1	1	1
						Blood	4	[14]4-5GNA-TC3-8_M13R_2012-04-05_D	G	1	1	1	1	1	1	1	1	1	1	1	1
						Blood	4	[15]4-5GNA-TC3-9_M13R_2012-04-05_D	G	1	1	1	1	1	1	1	1	1	1	1	1
						Blood	4	[16]4-5GNA-TC3-10_M13R_2012-04-05_	G	1	1	1	1	1	1	1	1	1	1	1	1
						Blood	4	[17]4-5GNA-TC3-12_M13R_2012-04-05_	G	1	1	1	1	1	1	1	1	1	1	1	1
						Blood	4	[18]4-5GNA-TC3-1_M13R_2012-04-05_D	G	1	1	1	1	1	1	1	1	1	1	1	0
						Blood	4	[19]4-5GNA-TC3-11_M13R_2012-04-05_	G	1	1	1	1	1	1	1	1	1	1	1	0
						Blood	4	[20]4-5GNA-1TC3-8_M13R_2012-03-16_	G	1	0	0	0	1	1	1	1	1	1	1	1
						Blood	4	[21]4-5GNA-1TC3-11_M13R_2012-03-16	G	1	0	0	0	1	1	1	1	1	1	1	1
						Blood	4	[22]4-5GNA-TC3-4_M13R_2012-04-05_D	A	0	0	0	0	0	1	0	0	0	0	0	0
						Blood	4	[23]4-5GNA-TC3-7_M13R_2012-04-05_D	A	0	0	0	0	0	0	0	0	0	1	0	0
						Blood	4	[24]4-5GNA-1TC3-2_M13R_2012-03-16_	A	0	0	0	0	0	0	0	0	0	0	0	0
						Blood	4	[25]4-5GNA-1TC3-12_M13R_2012-03-16	A	0	0	0	0	0	0	0	0	0	0	0	0
								Sequence Identifier		CpG_1	CpG_2	CpG_3	CpG_4	CpG_5	CpG_6	CpG_7	CpG_8	CpG_9	CpG_10	CpG_11	CpG_12
						Blood	6	[2]4-6GNA-1TC9-1_M13R_2012-03-16_	G	1	1	1	1	1	1	1	1	1	1	1	1
						Blood	6	[3]4-6GNA-1TC9-2_M13R_2012-03-16_	G	1	1	1	1	1	1	1	1	1	1	1	1
						Blood	6	[4]4-6GNA-TC9-1_M13R_2012-04-05_F	G	1	1	1	1	1	1	1	1	1	1	1	1
						Blood	6	[5]4-6GNA-TC9-3_M13R_2012-04-05_F	G	1	1	1	1	1	1	1	1	1	1	1	1
						Blood	6	[6]4-6GNA-TC9-4_M13R_2012-04-05_F	G	1	1	1	1	1	1	1	1	1	1	1	1
						Blood	6	[7]4-6GNA-TC9-6_M13R_2012-04-05_F	G	1	1	1	1	1	1	1	1	1	1	1	1
						Blood	6	[8]4-6GNA-TC9-7_M13R_2012-04-05_F	G	1	1	1	1	1	1	1	1	1	1	1	1
						Blood	6	[9]4-6GNA-TC9-8_M13R_2012-04-05_F	G	1	1	1	1	1	1	1	1	1	1	1	1
						Blood	6	[10]4-6GNA-TC9-9_M13R_2012-04-05_F	G	1	1	1	1	1	1	1	1	1	1	1	1
						Blood	6	[11]4-6GNA-TC9-10_M13R_2012-04-05_	G	1	1	1	1	1	1	1	1	1	1	1	1
						Blood	6	[12]4-6GNA-TC9-11_M13R_2012-04-05_	G	1	1	1	1	1	1	1	1	1	1	1	1
						Blood	6	[13]4-6GNA-TC9-12_M13R_2012-04-05_	G	1	1	1	1	1	1	1	1	1	1	1	1
								Sequence Identifier		CpG_1	CpG_2	CpG_3	CpG_4	CpG_5	CpG_6	CpG_7	CpG_8	CpG_9	CpG_10	CpG_11	CpG_12	CpG_13	CpG_14	CpG_15	CpG_16	CpG_17	CpG_18	CpG_19	CpG_20	CpG_21	CpG_22	CpG_23	CpG_24	CpG_25	CpG_26	CpG_27	CpG_28	CpG_29	CpG_30	CpG_31	CpG_32	CpG_33
						Fetal Brain	7	[2]5-1GNA-2FB1-3_M13R_2012-03-16_	A	1	1	1	1	1	1	1	1	1	1	1	1	1	1	1	1	1	1	1	1	1	1	1	1	1	1	1	1	1	1	1	1	1
						Fetal Brain	7	[3]5-1GNA-2FB1-5_M13R_2012-03-16_	A	1	1	1	1	1	1	1	1	1	1	1	1	1	1	1	1	1	1	1	1	1	1	1	1	1	1	1	1	1	1	1	1	1
						Fetal Brain	7	[4]5-1GNA-2FB1-6_M13R_2012-03-16_	A	1	1	1	1	1	1	1	1	1	1	1	1	1	1	1	1	1	1	1	1	1	1	1	1	1	1	1	1	1	1	1	1	1
						Fetal Brain	7	[5]5-1GNA-2FB1-7_M13R_2012-03-16_	A	1	1	1	1	1	1	1	1	1	1	1	1	1	1	1	1	1	1	1	1	1	1	1	1	1	1	1	1	1	1	1	1	1
						Fetal Brain	7	[6]5-1GNA-2FB1-8_M13R_2012-03-16_	A	1	1	1	1	1	1	1	1	1	1	1	1	1	1	1	1	1	1	1	1	1	1	1	1	1	1	1	1	1	1	1	1	1
						Fetal Brain	7	[7]5-1GNA-2FB1-10_M13R_2012-03-16	A	1	1	1	1	1	1	1	x	1	1	1	1	1	1	1	1	1	1	1	1	1	1	1	1	1	1	1	1	1	1	1	1	1
						Fetal Brain	7	[8]5-1GNA-2FB1-9_M13R_2012-03-16_	A	1	1	1	1	1	1	1	1	1	1	1	1	0	0	1	1	1	1	1	1	1	1	1	1	1	1	1	1	1	1	1	1	1
						Fetal Brain	7	[9]5-1GNA-2FB1-12_M13R_2012-03-16	G	0	0	0	0	0	0	1	1	1	0	0	0	0	0	1	0	0	0	0	0	0	0	0	0	0	0	0	0	0	0	0	0	0
						Fetal Brain	7	[10]5-1GNA-2FB1-1_M13R_2012-03-16_	G	0	0	0	0	0	0	0	0	0	0	0	0	0	0	0	0	0	0	1	0	0	0	0	0	0	0	0	0	0	0	0	0	0
						Fetal Brain	7	[11]5-1GNA-2FB1-4_M13R_2012-03-16_	G	0	0	0	0	0	0	0	0	0	0	0	0	0	0	0	0	0	0	0	0	0	0	0	0	0	0	0	0	1	0	0	0	0
						Fetal Brain	7	[12]5-1GNA-2FB1-11_M13R_2012-03-16	G	0	0	0	0	0	0	0	0	0	0	0	0	0	0	0	0	0	0	0	0	0	0	0	0	0	0	0	0	0	0	0	0	0
								Sequence Identifier		CpG_1	CpG_2	CpG_3	CpG_4	CpG_5	CpG_6	CpG_7	CpG_8	CpG_9	CpG_10	CpG_11	CpG_12	CpG_13	CpG_14	CpG_15	CpG_16	CpG_17	CpG_18	CpG_19	CpG_20	CpG_21	CpG_22	CpG_23	CpG_24	CpG_25	CpG_26	CpG_27	CpG_28	CpG_29	CpG_30	CpG_31	CpG_32	CpG_33
						Fetal Brain	8	[2]5-2GNA-2-FB2-2_M13Reverse_2012	A	1	1	1	1	1	1	1	1	1	1	1	1	1	1	1	1	1	1	1	1	1	1	1	1	1	1	1	1	1	1	1	1	1
						Fetal Brain	8	[3]5-2GNA-2-FB2-9_M13Reverse_2012	A	1	1	1	1	1	1	1	1	1	1	1	1	1	1	1	1	1	1	1	1	1	1	1	1	1	1	1	1	1	1	1	1	1
						Fetal Brain	8	[4]5-2GNA-2-FB2-11_M13Reverse_201	A	1	1	1	1	1	1	1	1	1	1	1	1	1	1	1	1	1	1	1	1	1	1	1	1	1	1	1	1	1	1	1	1	1
						Fetal Brain	8	[5]5-2GNA-2-FB2-12_M13Reverse_201	A	1	1	1	1	1	1	1	1	1	1	1	1	1	1	1	1	1	1	1	1	1	1	1	1	1	1	1	1	1	1	1	1	1
						Fetal Brain	8	[6]5-2GNA-2-FB2-3_M13Reverse_2012	A	1	1	1	1	1	1	1	1	1	1	1	1	1	1	1	1	1	1	1	1	1	1	1	1	1	1	1	1	1	1	1	1	0
						Fetal Brain	8	[7]5-2GNA-2-FB2-10_M13Reverse_201	A	1	1	1	1	0	1	1	1	1	1	1	1	1	1	1	1	1	1	1	1	1	1	1	1	1	1	1	1	1	1	1	1	1
						Fetal Brain	8	[8]5-2GNA-2-FB2-6_M13Reverse_2012	A	0	0	0	0	0	0	1	1	1	0	1	1	1	1	1	1	1	1	1	1	1	1	1	1	1	1	1	1	1	1	1	1	1
						Fetal Brain	8	[9]5-2GNA-2-FB2-5_M13Reverse_2012	G	0	0	0	0	0	0	0	0	0	0	0	0	0	0	0	0	1	0	0	0	0	0	0	0	1	0	0	0	0	0	0	0	0
						Fetal Brain	8	[10]5-2GNA-2-FB2-4_M13Reverse_2012	G	0	0	0	0	1	0	0	0	0	0	0	0	0	0	0	0	0	0	0	0	0	0	0	0	0	0	0	0	0	0	0	0	0
						Fetal Brain	8	[11]5-2GNA-2-FB2-1_M13Reverse_2012	G	0	0	0	0	0	0	0	0	0	0	0	0	0	0	0	0	0	0	0	0	0	0	0	0	0	0	0	0	0	0	0	0	0
						Fetal Brain	8	[12]5-2GNA-2-FB2-7_M13Reverse_2012	G	0	0	0	0	0	0	0	0	0	0	0	0	0	0	0	0	0	0	0	0	0	0	0	0	0	0	0	0	0	0	0	0	0
						Fetal Brain	8	[13]5-2GNA-2-FB2-8_M13Reverse_2012	G	0	0	0	0	0	0	0	0	0	0	0	0	0	0	0	0	0	0	0	0	0	0	0	0	0	0	0	0	0	0	0	0	0
								Sequence Identifier		CpG_1	CpG_2	CpG_3	CpG_4	CpG_5	CpG_6	CpG_7	CpG_8	CpG_9	CpG_10	CpG_11	CpG_12	CpG_13	CpG_14	CpG_15	CpG_16	CpG_17	CpG_18	CpG_19	CpG_20	CpG_21	CpG_22	CpG_23	CpG_24	CpG_25	CpG_26	CpG_27	CpG_28	CpG_29	CpG_30	CpG_31	CpG_32	CpG_33
						Breast	3	[2]5-3GNA-2RM70-1_M13Reverse_2012	A	1	1	1	1	1	1	1	1	1	1	1	1	1	1	1	1	1	1	1	1	1	1	1	1	1	1	1	1	1	1	1	1	1
						Breast	3	[3]5-3GNA-2RM70-4_M13Reverse_2012	A	1	1	1	1	1	1	1	1	1	1	1	1	1	1	1	1	1	1	1	1	1	1	1	1	1	1	1	1	1	1	1	1	1
						Breast	3	[4]5-3GNA-2RM70-7_M13Reverse_2012	A	1	1	1	1	1	1	1	1	1	1	1	1	1	1	1	1	1	1	1	1	1	1	1	1	1	1	1	1	1	1	1	1	1
						Breast	3	[5]5-3GNA-2RM70-5_M13Reverse_2012	A	1	1	1	1	1	1	1	1	1	1	1	1	1	1	1	1	1	1	1	1	1	1	1	1	1	1	1	1	0	1	1	1	1
						Breast	3	[6]5-3GNA-2RM70-8_M13Reverse_2012	A	1	1	1	1	0	1	1	1	1	1	1	1	1	1	1	1	1	1	1	1	1	1	1	1	1	1	1	1	1	1	1	1	1
						Breast	3	[7]5-3GNA-2RM70-6_M13Reverse_2012	A	1	1	1	1	1	1	1	1	1	1	1	1	1	1	1	1	1	1	1	1	1	1	1	1	0	1	1	0	1	1	1	1	0
						Breast	3	[8]5-3GNA-2RM70-10_M13Reverse_201	A	1	1	1	1	1	1	1	1	1	1	1	1	1	1	1	1	1	1	1	1	1	1	1	1	1	1	0	0	1	0	0	0	0
						Breast	3	[9]5-3GNA-2RM70-11_M13Reverse_201	G	0	0	0	0	0	0	1	0	0	0	0	0	0	0	0	0	0	1	0	1	1	0	0	0	0	0	0	0	0	0	0	0	1
						Breast	3	[10]5-3GNA-2RM70-2_M13Reverse_2012	G	0	0	0	0	0	0	1	0	0	0	0	0	1	x	1	0	0	0	0	0	0	0	0	0	0	0	0	0	x	0	0	0	x
						Breast	3	[11]5-3GNA-2RM70-3_M13Reverse_2012	G	0	0	0	0	0	0	1	0	0	0	0	0	0	0	0	0	0	0	0	0	0	0	0	0	0	0	0	0	0	0	0	0	0
						Breast	3	[12]5-3GNA-2RM70-12_M13Reverse_201	G	0	0	0	0	0	0	0	0	0	0	0	0	0	0	0	0	0	0	0	0	0	0	0	0	0	0	0	0	0	0	0	0	0
								Sequence Identifier		CpG_1	CpG_2	CpG_3	CpG_4	CpG_5	CpG_6	CpG_7	CpG_8	CpG_9	CpG_10	CpG_11	CpG_12	CpG_13	CpG_14	CpG_15	CpG_16	CpG_17	CpG_18	CpG_19	CpG_20	CpG_21	CpG_22	CpG_23	CpG_24	CpG_25	CpG_26	CpG_27	CpG_28	CpG_29	CpG_30	CpG_31	CpG_32	CpG_33
						Blood	4	[2]5-4GNA-2-TC3-2_M13Reverse_2012	A	1	1	1	1	1	1	1	1	1	1	1	1	1	1	1	1	1	1	1	1	1	1	1	1	1	1	1	1	1	1	1	1	1
						Blood	4	[3]5-4GNA-2-TC3-8_M13Reverse_2012	A	1	1	1	1	1	1	1	1	1	1	1	1	1	1	1	1	1	1	1	1	1	1	1	1	1	1	1	1	1	1	1	1	1
						Blood	4	[4]5-4GNA-2-TC3-10_M13Reverse_201	A	1	1	1	1	1	1	1	1	1	1	1	1	1	1	1	1	1	1	1	1	1	1	1	1	1	1	1	1	1	1	1	1	1
						Blood	4	[5]5-4GNA-2-TC3-11_M13Reverse_201	A	1	1	1	1	1	1	1	1	1	1	1	1	1	1	1	1	1	1	1	1	1	1	1	1	1	1	1	1	1	1	1	1	1
						Blood	4	[6]5-4GNA-2-TC3-4_M13Reverse_2012	A	1	1	1	1	1	1	1	1	1	1	1	1	1	1	1	1	1	1	1	1	1	1	1	1	1	1	0	1	1	1	1	1	1
						Blood	4	[7]5-4GNA-2-TC3-7_M13Reverse_2012	A	1	1	1	1	1	1	0	1	1	1	1	1	1	1	1	1	1	1	1	1	1	1	1	1	1	1	1	1	1	1	1	1	1
						Blood	4	[8]5-4GNA-2-TC3-9_M13Reverse_2012	A	1	1	1	1	1	1	1	1	1	1	1	1	1	1	1	1	1	1	1	1	0	1	1	1	1	1	1	1	1	1	1	1	1
						Blood	4	[9]5-4GNA-2-TC3-1_M13Reverse_2012	A	0	0	0	0	0	0	1	1	0	0	0	0	0	0	1	1	1	1	1	1	1	1	1	1	1	1	1	1	1	1	1	1	1
						Blood	4	[10]5-4GNA-2-TC3-3_M13Reverse_2012	G	1	1	1	1	1	1	1	1	1	1	1	1	1	1	1	1	1	1	1	1	0	0	0	0	0	1	0	0	0	0	0	0	0
						Blood	4	[11]5-4GNA-2-TC3-12_M13Reverse_201	G	0	0	0	0	0	0	0	0	0	0	0	0	0	1	0	0	0	0	0	0	0	0	0	0	1	0	1	0	0	0	0	0	0
						Blood	4	[12]5-4GNA-2-TC3-5_M13Reverse_2012	G	0	0	0	0	0	0	0	0	0	0	0	0	1	0	0	0	0	1	0	0	0	0	0	0	0	0	0	0	0	0	0	0	0
								Sequence Identifier		CpG_1	CpG_2	CpG_3	CpG_4	CpG_5	CpG_6	CpG_7	CpG_8	CpG_9	CpG_10	CpG_11	CpG_12	CpG_13	CpG_14	CpG_15	CpG_16	CpG_17	CpG_18	CpG_19	CpG_20	CpG_21	CpG_22	CpG_23	CpG_24	CpG_25	CpG_26	CpG_27	CpG_28	CpG_29	CpG_30	CpG_31	CpG_32	CpG_33
						Blood	6	[2]5-5GNA-2-TC9-2_M13Reverse_2012	A	1	1	1	1	1	1	1	1	1	1	1	1	1	1	1	1	1	1	1	1	1	1	1	1	1	1	1	1	1	1	1	1	1
						Blood	6	[3]5-5GNA-2-TC9-4_M13Reverse_2012	A	1	1	1	1	1	1	1	1	1	1	1	1	1	1	1	1	1	1	1	1	1	1	1	1	x	1	1	1	1	1	1	1	1
						Blood	6	[4]5-5GNA-2-TC9-10_M13Reverse_201	A	1	1	1	1	1	1	1	1	1	1	1	1	1	1	1	1	1	1	1	1	1	1	1	1	1	1	1	1	1	1	1	1	1
						Blood	6	[5]5-5GNA-2-TC9-12_M13Reverse_201	A	1	1	1	1	1	1	1	1	1	1	1	1	1	1	1	1	1	1	1	1	1	1	1	1	1	1	1	1	1	1	1	1	1
						Blood	6	[6]5-5GNA-2-TC9-1_M13Reverse_2012	A	1	1	1	1	1	1	1	1	1	1	1	1	1	1	1	1	1	1	1	1	1	1	1	1	1	1	0	1	1	1	1	1	1
						Blood	6	[7]5-5GNA-2-TC9-11_M13Reverse_201	A	1	1	1	1	1	0	1	1	1	1	1	1	1	1	1	1	1	1	1	1	1	1	1	1	1	1	1	1	1	1	1	1	1
						Blood	6	[8]5-5GNA-2-TC9-3_M13Reverse_2012	G	1	1	1	1	1	1	1	1	1	1	1	1	1	1	1	1	1	1	1	1	1	1	1	1	0	0	0	0	0	0	0	0	0
						Blood	6	[9]5-5GNA-2-TC9-8_M13Reverse_2012	G	0	0	0	0	0	0	0	0	0	1	1	1	0	0	0	0	0	0	0	0	0	0	0	0	0	0	0	0	0	0	1	0	0
						Blood	6	[10]5-5GNA-2-TC9-5_M13Reverse_2012	G	0	0	0	0	1	1	0	0	0	0	0	0	0	0	0	0	0	0	0	0	0	0	0	0	0	0	0	0	0	0	0	0	0
						Blood	6	[11]5-5GNA-2-TC9-7_M13Reverse_2012	G	0	0	0	0	0	0	0	0	0	0	0	0	0	0	0	0	0	0	1	0	0	0	0	0	0	0	0	0	0	0	0	0	0
								Sequence Identifier		CpG_1	CpG_2	CpG_3	CpG_4	CpG_5	CpG_6	CpG_7	CpG_8	CpG_9	CpG_10	CpG_11	CpG_12	CpG_13	CpG_14	CpG_15	CpG_16	CpG_17
chr7	56141227	56141942	71.67	CHCHD2	None (H1ES-specific IM)	Fetal Brain	7	[2]12-1CHCHD2-FB1-3_M13R_2012-05-	C	0	0	0	0	0	0	1	0	0	0	0	0	0	0	0	0	0
						Fetal Brain	7	[3]12-1CHCHD2-FB1-7_M13R_2012-05-	T	0	0	0	0	0	0	0	0	0	0	0	0	0	0	0	0	1
						Fetal Brain	7	[4]12-1CHCHD2-FB1-10_M13R_2012-05	T	0	0	1	0	0	0	0	0	0	0	0	0	0	0	0	0	0
						Fetal Brain	7	[5]12-1CHCHD2-FB1-12_M13R_2012-05	T	0	0	0	0	0	0	0	0	0	1	0	0	0	0	0	0	0
						Fetal Brain	7	[6]12-1CHCHD2-FB1-1_M13R_2012-05-	T	0	0	0	0	0	0	0	0	0	0	0	0	0	0	0	0	0
						Fetal Brain	7	[7]12-1CHCHD2-FB1-2_M13R_2012-05-	T	0	0	0	0	0	0	0	0	0	0	0	0	0	0	x	0	0
						Fetal Brain	7	[8]12-1CHCHD2-FB1-4_M13R_2012-05-	T	0	0	0	0	0	0	0	0	0	0	0	0	0	0	0	0	0
						Fetal Brain	7	[9]12-1CHCHD2-FB1-5_M13R_2012-05-	T	0	0	0	0	0	0	0	0	0	0	0	0	0	0	0	0	0
						Fetal Brain	7	[10]12-1CHCHD2-FB1-6_M13R_2012-05-	T	0	0	0	0	0	0	0	0	0	0	0	0	0	0	0	0	0
						Fetal Brain	7	[11]12-1CHCHD2-FB1-8_M13R_2012-05-	T	0	0	0	0	0	0	0	0	0	0	0	0	0	x	0	0	0
								Sequence Identifier		CpG_1	CpG_2	CpG_3	CpG_4	CpG_5	CpG_6	CpG_7	CpG_8	CpG_9	CpG_10	CpG_11	CpG_12	CpG_13	CpG_14	CpG_15	CpG_16	CpG_17
						H1ES	H1ES	[2]12-1CHCHD2-H1-3_M13R_2012-03-2	G	1	1	1	1	1	1	1	1	1	1	1	1	1	1	1	1	1
						H1ES	H1ES	[3]12-1CHCHD2-H1-4_M13R_2012-03-2	G	1	1	1	1	1	1	1	1	1	1	1	1	1	1	1	1	1
						H1ES	H1ES	[4]12-1CHCHD2-H1-5_M13R_2012-03-2	G	1	1	1	1	1	1	1	1	1	1	1	1	1	1	1	1	1
						H1ES	H1ES	[5]12-1CHCHD2-H1-7_M13R_2012-03-2	G	1	1	1	1	1	1	1	1	1	1	1	1	1	1	1	1	1
						H1ES	H1ES	[6]12-1CHCHD2-H1-9_M13R_2012-03-2	G	1	1	1	1	1	1	1	1	1	1	1	1	1	1	1	1	1
						H1ES	H1ES	[7]12-1CHCHD2-H1-12_M13R_2012-03-	G	1	1	1	1	1	1	1	1	1	1	1	1	1	1	1	1	1
						H1ES	H1ES	[8]12-1CHCHD2-H1-5_M13R_2012-04-0	G	1	1	1	1	0	1	1	1	1	1	1	1	1	1	1	1	1
						H1ES	H1ES	[9]12-1CHCHD2-H1-4_M13R_2012-04-0	G	1	1	1	1	1	1	1	0	1	1	1	0	1	1	1	1	1
						H1ES	H1ES	[10]12-1CHCHD2-H1-10_M13R_2012-04-	G	0	1	1	1	0	1	1	1	1	1	1	1	1	1	1	1	1
						H1ES	H1ES	[11]12-1CHCHD2-H1-12_M13R_2012-04-	G	1	1	1	1	1	0	0	1	0	1	1	1	1	1	1	1	1
						H1ES	H1ES	[12]12-1CHCHD2-H1-7_M13R_2012-04-0	G	1	1	1	1	0	0	1	0	1	1	1	0	1	1	1	1	1
						H1ES	H1ES	[13]12-1CHCHD2-H1-1_M13R_2012-04-0	C	1	0	0	0	0	0	0	0	0	0	0	0	0	0	0	0	0
						H1ES	H1ES	[14]12-1CHCHD2-H1-3_M13R_2012-04-0	C	0	0	0	0	0	0	0	0	1	0	0	0	0	0	0	0	0
						H1ES	H1ES	[15]12-1CHCHD2-H1-2_M13R_2012-03-2	C	0	0	0	0	0	0	0	0	0	0	0	0	0	0	0	0	0
						H1ES	H1ES	[16]12-1CHCHD2-H1-2_M13R_2012-04-0	C	0	0	0	0	0	0	0	0	0	0	0	0	0	0	0	0	0
						H1ES	H1ES	[17]12-1CHCHD2-H1-2_M13R_2012-04-0	C	0	0	0	0	0	0	0	0	0	0	0	0	0	0	0	0	0
						H1ES	H1ES	[18]12-1CHCHD2-H1-6_M13R_2012-04-0	C	0	0	0	0	0	0	0	0	0	0	0	0	0	0	0	0	0
						H1ES	H1ES	[19]12-1CHCHD2-H1-8_M13R_2012-04-0	C	0	0	0	0	0	0	0	0	0	0	0	0	0	0	0	0	0
						H1ES	H1ES	[20]12-1CHCHD2-H1-9_M13R_2012-04-0	C	0	0	0	0	0	0	0	0	0	0	0	0	0	0	0	0	0
						H1ES	H1ES	[21]12-1CHCHD2-H1-11_M13R_2012-04-	C	0	0	0	0	0	0	0	0	0	0	0	0	0	0	0	0	0
								Sequence Identifier		CpG_1	CpG_2	CpG_3	CpG_4	CpG_5	CpG_6	CpG_7	CpG_8	CpG_9	CpG_10	CpG_11	CpG_12	CpG_13	CpG_14	CpG_15	CpG_16	CpG_17
						Breast	2	[2]12-2CHCHD2-FB1-2RM66-6_M13R_20	T	0	0	0	1	0	0	0	0	0	0	0	0	0	1	0	0	0
						Breast	2	[3]12-2CHCHD2-FB1-2RM66-4_M13R_20	T	0	0	0	0	0	0	0	0	0	1	0	0	0	0	0	0	0
						Breast	2	[4]12-2CHCHD2-FB1-2RM66-9_M13R_20	T	0	0	0	0	1	0	0	0	0	0	0	0	0	0	0	0	0
						Breast	2	[5]12-2CHCHD2-FB1-2RM66-1_M13R_20	T	0	0	0	0	0	0	0	0	0	0	0	0	0	0	0	0	0
						Breast	2	[6]12-2CHCHD2-FB1-2RM66-2_M13R_20	T	0	0	0	0	0	0	0	0	0	0	0	0	0	0	0	0	0
						Breast	2	[7]12-2CHCHD2-FB1-2RM66-5_M13R_20	T	0	0	0	0	0	0	0	0	0	0	0	0	0	0	0	0	0
						Breast	2	[8]12-2CHCHD2-FB1-2RM66-7_M13R_20	T	0	0	0	0	0	0	0	0	0	0	0	0	0	0	0	0	0
						Breast	2	[9]12-2CHCHD2-FB1-2RM66-10_M13R_2	T	0	0	0	0	0	0	0	0	0	0	0	0	0	0	0	0	0
						Breast	2	[10]12-2CHCHD2-FB1-2RM66-11_M13R_2	T	0	0	0	0	0	0	0	0	0	0	0	0	0	0	0	0	0
								Sequence Identifier		CpG_1	CpG_2	CpG_3	CpG_4	CpG_5	CpG_6	CpG_7	CpG_8	CpG_9	CpG_10	CpG_11	CpG_12	CpG_13	CpG_14	CpG_15	CpG_16	CpG_17
						Blood	5	[2]12-3CHCHD2TC7-2_M13R_2012-05-1	T	0	0	0	0	1	0	0	0	0	0	0	0	0	0	0	0	0
						Blood	5	[3]12-3CHCHD2TC7-12_M13R_2012-05-	T	0	0	1	0	0	0	0	0	0	0	0	0	0	0	0	0	0
						Blood	5	[4]12-3CHCHD2TC7-1_M13R_2012-05-1	T	0	0	0	0	0	0	0	0	0	0	0	0	0	0	0	0	0
						Blood	5	[5]12-3CHCHD2TC7-6_M13R_2012-05-1	T	0	0	0	0	0	0	0	0	0	0	0	0	0	0	0	0	0
						Blood	5	[6]12-3CHCHD2TC7-7_M13R_2012-05-1	T	0	0	0	0	0	0	0	0	0	0	0	0	0	0	0	0	0
						Blood	5	[7]12-3CHCHD2TC7-8_M13R_2012-05-1	T	0	0	0	0	0	0	0	0	0	0	0	0	0	0	0	0	0
						Blood	5	[8]12-3CHCHD2TC7-9_M13R_2012-05-1	T	0	0	0	0	0	0	0	0	0	0	0	0	0	0	0	0	0
						Blood	5	[9]12-3CHCHD2TC7-10_M13R_2012-05-	T	0	0	0	0	0	0	0	0	0	0	0	0	0	0	0	0	0
						Blood	5	[10]12-3CHCHD2TC7-11_M13R_2012-05-	T	0	0	0	0	0	0	0	0	0	0	0	0	0	0	0	0	0
								Sequence Identifier		CpG_1	CpG_2	CpG_3	CpG_4	CpG_5	CpG_6	CpG_7	CpG_8	CpG_9	CpG_10	CpG_11	CpG_12	CpG_13	CpG_14	CpG_15	CpG_16	CpG_17	CpG_18	CpG_19	CpG_20	CpG_21	CpG_22
chr12	64810423	64811036	46.42	LLPH	None (H1ES-specific IM)	Fetal Brain	7	[2]15-1LLPH-FB1-12_M13R_2012-05-1	G	0	0	0	0	0	0	0	1	0	0	0	0	0	0	0	0	1	0	0	0	0	0
						Fetal Brain	7	[3]15-1LLPH-FB1-1_M13R_2012-05-10	G	0	0	0	0	0	0	0	0	0	0	0	0	0	0	0	1	0	0	0	0	0	0
						Fetal Brain	7	[4]15-1LLPH-FB1-5_M13R_2012-05-10	G	0	0	0	0	0	0	0	0	0	0	0	0	0	0	0	0	1	0	0	0	0	0
						Fetal Brain	7	[5]15-1LLPH-FB1-6_M13R_2012-05-10	G	0	0	0	1	0	0	0	0	0	0	0	0	0	0	0	0	0	0	0	0	0	0
						Fetal Brain	7	[6]15-1LLPH-FB1-7_M13R_2012-05-10	G	0	0	0	0	0	0	0	0	0	0	0	0	0	0	0	0	0	0	0	0	0	1
						Fetal Brain	7	[7]15-1LLPH-FB1-9_M13R_2012-05-10	G	0	0	0	0	0	0	0	0	0	0	0	0	0	0	0	0	0	0	0	0	1	0
						Fetal Brain	7	[8]15-1LLPH-FB1-10_M13R_2012-05-1	G	0	0	1	0	0	0	0	0	0	0	0	0	0	0	0	0	0	0	0	0	0	0
						Fetal Brain	7	[9]15-1LLPH-FB1-2_M13R_2012-05-10	G	0	0	0	0	0	0	0	0	0	0	0	0	0	0	0	0	0	0	0	0	0	0
						Fetal Brain	7	[10]15-1LLPH-FB1-3_M13R_2012-05-10	G	0	0	0	0	0	0	0	0	0	0	0	0	0	0	0	0	0	0	0	0	0	0
						Fetal Brain	7	[11]15-1LLPH-FB1-4_M13R_2012-05-10	G	0	0	0	0	0	0	0	0	0	0	0	0	0	0	0	0	0	0	0	0	0	0
						Fetal Brain	7	[12]15-1LLPH-FB1-8_M13R_2012-05-10	G	0	0	0	0	0	0	0	0	0	0	0	0	0	0	0	0	0	0	0	0	0	0
						Fetal Brain	7	[13]15-1LLPH-FB1-11_M13R_2012-05-1	G	0	0	0	0	0	0	0	0	0	0	0	0	0	0	0	0	0	0	0	0	0	0
								Sequence Identifier		CpG_1	CpG_2	CpG_3	CpG_4	CpG_5	CpG_6	CpG_7	CpG_8	CpG_9	CpG_10	CpG_11	CpG_12	CpG_13	CpG_14	CpG_15	CpG_16	CpG_17	CpG_18	CpG_19	CpG_20	CpG_21	CpG_22
						H1ES	H1ES	[2]15-1LLPH-H1-2_M13R_2012-03-23_	G	1	1	1	1	1	1	1	1	1	1	1	1	1	1	1	1	1	1	1	1	1	1
						H1ES	H1ES	[3]15-1LLPH-H1-5_M13R_2012-03-23_	G	1	1	1	1	1	1	1	1	1	1	1	1	1	1	1	1	1	1	1	1	1	1
						H1ES	H1ES	[4]15-1LLPH-H1-7_M13R_2012-03-23_	G	1	1	1	1	1	1	1	1	1	1	1	1	1	1	1	1	1	1	1	1	1	1
						H1ES	H1ES	[5]15-1LLPH-H1-8_M13R_2012-03-23_	G	1	1	1	1	1	1	1	1	1	1	1	1	1	1	1	1	1	1	1	1	1	1
						H1ES	H1ES	[6]15-1LLPH-H1-9_M13R_2012-03-23_	G	1	1	1	1	1	1	1	1	1	1	1	1	1	1	1	1	1	1	1	1	1	1
						H1ES	H1ES	[7]15-1LLPH-H1-10_M13R_2012-03-23	G	1	1	1	1	1	1	1	1	1	1	1	1	1	1	1	1	1	1	1	1	1	1
						H1ES	H1ES	[8]15-1LLPH-H1-3_M13R_2012-03-23_	G	1	1	1	1	1	1	0	1	1	1	1	1	1	1	1	1	1	1	1	1	1	1
						H1ES	H1ES	[9]15-1LLPH-H1-11_M13R_2012-03-23	G	1	1	1	1	1	1	1	1	1	0	1	1	1	1	1	1	1	1	1	1	1	1
						H1ES	H1ES	[10]15-1LLPH-H1-12_M13R_2012-03-23	G	1	1	1	1	1	1	1	1	1	0	1	1	1	1	1	1	1	1	1	1	1	1
						H1ES	H1ES	[11]15-1LLPH-H1-4_M13R_2012-03-23_	T	0	0	0	0	0	0	0	0	0	0	0	0	0	0	0	0	0	0	0	0	0	0
						H1ES	H1ES	[12]15-1LLPH-H1-6_M13R_2012-03-23_	T	0	0	0	0	0	0	0	0	0	0	0	0	0	0	0	0	0	0	0	0	0	0
								Sequence Identifier		CpG_1	CpG_2	CpG_3	CpG_4	CpG_5	CpG_6	CpG_7	CpG_8	CpG_9	CpG_10	CpG_11	CpG_12	CpG_13	CpG_14	CpG_15	CpG_16	CpG_17	CpG_18	CpG_19	CpG_20	CpG_21	CpG_22
						Breast	2	[2]15-2LLPH-RM66-2_M13R_2012-05-1	T	0	0	0	0	0	0	0	0	0	0	0	0	0	0	1	0	1	0	0	0	0	0
						Breast	2	[3]15-2LLPH-RM66-1_M13R_2012-05-1	T	0	0	0	0	0	1	0	0	0	0	0	0	0	0	0	0	0	0	0	0	0	0
						Breast	2	[4]15-2LLPH-RM66-8_M13R_2012-05-1	T	0	0	0	0	0	0	0	0	0	0	0	0	0	0	0	0	0	0	0	0	1	0
						Breast	2	[5]15-2LLPH-RM66-4_M13R_2012-05-1	G	0	0	0	0	0	0	0	0	0	0	0	0	0	0	0	0	0	x	x	0	0	0
						Breast	2	[6]15-2LLPH-RM66-5_M13R_2012-05-1	G	0	0	0	0	0	0	0	0	0	0	0	0	0	0	0	0	0	0	0	0	0	0
						Breast	2	[7]15-2LLPH-RM66-7_M13R_2012-05-1	T	0	0	0	0	0	0	0	0	0	0	0	0	0	0	0	0	0	0	0	0	0	0
						Breast	2	[8]15-2LLPH-RM66-9_M13R_2012-05-1	G	0	0	0	0	0	0	0	0	0	0	0	0	0	0	0	0	0	0	0	0	0	0
						Breast	2	[9]15-2LLPH-RM66-10_M13R_2012-05-	G	0	0	0	0	0	0	0	0	0	0	0	0	0	0	0	0	0	0	0	0	0	0
						Breast	2	[10]15-2LLPH-RM66-11_M13R_2012-05-	G	0	0	0	0	0	0	0	0	0	0	0	0	0	0	0	0	0	0	0	0	0	0
						Breast	2	[11]15-2LLPH-RM66-12_M13R_2012-05-	T	0	0	0	0	0	0	0	0	0	0	0	0	0	0	0	0	0	0	0	0	0	0
								Sequence Identifier		CpG_1	CpG_2	CpG_3	CpG_4	CpG_5	CpG_6	CpG_7	CpG_8	CpG_9	CpG_10	CpG_11	CpG_12	CpG_13	CpG_14	CpG_15	CpG_16	CpG_17	CpG_18	CpG_19	CpG_20	CpG_21	CpG_22
						Blood	5	[2]15-3LLPH-TC7-1_M13R_2012-05-10	G	0	0	0	0	0	0	0	0	0	0	0	0	0	0	0	0	0	0	0	0	0	0
						Blood	5	[3]15-3LLPH-TC7-2_M13R_2012-05-10	G	0	0	0	0	0	0	0	0	0	0	0	0	0	0	0	0	0	0	0	0	0	0
						Blood	5	[4]15-3LLPH-TC7-3_M13R_2012-05-10	G	0	0	0	0	0	0	0	0	0	0	0	0	0	0	0	0	0	0	0	0	0	0
						Blood	5	[5]15-3LLPH-TC7-4_M13R_2012-05-10	G	0	0	0	0	0	0	0	0	0	0	0	0	0	0	0	0	0	0	0	0	0	0
						Blood	5	[6]15-3LLPH-TC7-5_M13R_2012-05-10	G	0	0	0	0	0	0	0	0	0	0	0	0	0	0	0	0	0	0	0	0	0	0
						Blood	5	[7]15-3LLPH-TC7-6_M13R_2012-05-10	G	0	0	0	0	0	0	0	0	0	0	0	0	0	0	0	0	0	0	0	0	0	0
						Blood	5	[8]15-3LLPH-TC7-7_M13R_2012-05-10	G	0	0	0	0	0	0	0	0	0	0	0	0	0	0	0	0	0	0	0	0	0	0
						Blood	5	[9]15-3LLPH-TC7-8_M13R_2012-05-10	G	0	0	0	0	0	0	0	0	0	0	0	0	0	0	0	0	0	0	0	0	0	0
						Blood	5	[10]15-3LLPH-TC7-9_M13R_2012-05-10	G	0	0	0	0	0	0	0	0	0	0	0	0	0	0	0	0	0	0	0	0	0	0
						Blood	5	[11]15-3LLPH-TC7-10_M13R_2012-05-1	G	0	0	0	0	0	0	0	0	0	0	0	0	0	0	0	0	0	0	0	0	0	0
						Blood	5	[12]15-3LLPH-TC7-11_M13R_2012-05-1	G	0	0	0	0	0	0	0	0	0	0	0	0	0	0	0	0	0	0	0	0	0	0
						Blood	5	[13]15-3LLPH-TC7-12_M13R_2012-05-1	G	0	0	0	0	0	0	0	0	0	0	0	0	0	0	0	0	0	0	0	0	0	0
								Sequence Identifier		CpG_1	CpG_2	CpG_3	CpG_4	CpG_5	CpG_6	CpG_7	CpG_8	CpG_9	CpG_10	CpG_11	CpG_12	CpG_13	CpG_14	CpG_15	CpG_16	CpG_17	CpG_18	CpG_19	CpG_20	CpG_21	CpG_22	CpG_23	CpG_24	CpG_25	CpG_26	CpG_27	CpG_28
chr18	75759970	75760936	128.949	KCNG2	None	Breast	1	[2]6-1KCNG2-RM35-1_M13R_2012-03-2	T	1	1	1	1	1	1	1	1	1	1	1	1	1	1	1	1	1	1	1	1	1	1	1	1	1	1	1	1
						Breast	1	[3]6-1KCNG2-RM35-2_M13R_2012-03-2	T	1	1	1	1	1	1	1	1	1	1	1	1	1	1	1	1	1	1	1	1	1	1	1	1	1	1	1	1
						Breast	1	[4]6-1KCNG2-RM35-5_M13R_2012-03-2	T	1	1	1	1	1	1	1	1	1	1	1	1	1	1	1	1	1	1	1	1	1	1	1	1	1	1	1	1
						Breast	1	[5]6-1KCNG2-RM35-6_M13R_2012-03-2	T	1	1	1	1	1	1	1	1	1	1	1	1	1	1	1	1	1	1	1	1	1	1	1	1	1	1	1	1
						Breast	1	[6]6-1KCNG2-RM35-7_M13R_2012-03-2	T	1	1	1	1	1	1	1	1	1	1	1	1	1	1	1	1	1	1	1	1	1	1	1	1	1	1	1	1
						Breast	1	[7]6-1KCNG2-RM35-9_M13R_2012-03-2	T	1	1	1	1	1	1	1	1	1	1	1	1	1	1	1	1	1	1	1	1	1	1	1	1	1	1	1	1
						Breast	1	[8]6-1KCNG2-RM35-8_M13R_2012-03-2	G	1	0	1	0	1	1	1	1	0	1	1	1	1	1	0	1	1	1	1	1	1	1	1	1	1	1	1	1
						Breast	1	[9]6-1KCNG2-RM35-3_M13R_2012-03-2	G	1	1	1	1	1	0	1	1	0	0	0	0	1	1	0	1	1	0	1	1	1	0	1	1	1	1	1	1
						Breast	1	[10]6-1KCNG2-RM35-4_M13R_2012-03-2	G	1	0	0	1	0	1	1	0	1	0	0	0	1	1	1	1	1	1	1	1	1	1	1	0	1	1	1	1
						Breast	1	[11]6-1KCNG2-RM35-10_M13R_2012-03-	G	1	1	1	1	0	1	1	1	0	0	0	0	1	0	0	0	0	0	0	1	1	1	1	0	0	0	1	0
						Breast	1	[12]6-1KCNG2-RM35-11_M13R_2012-03-	G	1	0	0	0	0	1	1	0	0	1	1	1	0	0	0	1	0	0	0	1	0	0	1	0	0	1	0	0
								Sequence Identifier		CpG_1	CpG_2	CpG_3	CpG_4	CpG_5	CpG_6	CpG_7	CpG_8	CpG_9	CpG_10	CpG_11	CpG_12	CpG_13	CpG_14	CpG_15	CpG_16	CpG_17	CpG_18	CpG_19	CpG_20	CpG_21	CpG_22	CpG_23	CpG_24	CpG_25	CpG_26	CpG_27	CpG_28
						Breast	2	[2]6-2KCNG2-RM70-11_M13R_2012-03-	X	1	1	1	1	1	1	1	1	1	1	1	1	1	1	1	1	1	1	1	1	1	1	1	1	1	1	1	1
						Breast	2	[3]6-2KCNG2-RM70-1_M13R_2012-03-2	X	1	1	1	1	1	1	1	1	1	0	1	1	1	1	1	1	1	1	1	1	1	1	1	1	1	1	1	0
						Breast	2	[4]6-2KCNG2-RM70-2_M13R_2012-03-2	X	1	1	0	1	1	1	1	1	0	1	1	1	1	1	1	1	1	1	1	1	1	1	1	1	1	1	1	1
						Breast	2	[5]6-2KCNG2-RM70-4_M13R_2012-03-2	X	1	1	1	1	1	0	0	1	1	1	1	1	1	1	1	1	1	1	1	1	1	1	1	1	1	1	1	1
						Breast	2	[6]6-2KCNG2-RM70-8_M13R_2012-03-2	X	0	1	1	1	1	1	1	1	1	1	1	1	1	0	1	1	1	1	1	1	1	1	1	1	1	1	1	1
						Breast	2	[7]6-2KCNG2-RM70-9_M13R_2012-03-2	X	1	1	1	1	1	1	1	0	1	1	1	0	1	0	1	1	1	1	1	1	1	1	1	1	1	1	1	1
						Breast	2	[8]6-2KCNG2-RM70-10_M13R_2012-03-	X	1	1	1	1	1	1	0	1	0	0	1	1	1	0	0	1	1	1	1	1	1	1	1	1	1	1	1	1
						Breast	2	[9]6-2KCNG2-RM70-12_M13R_2012-03-	X	1	1	1	0	0	1	1	0	1	1	1	0	1	0	1	1	1	1	1	1	1	1	1	0	1	1	1	1
						Breast	2	[10]6-2KCNG2-RM70-5_M13R_2012-03-2	X	1	0	0	0	1	0	1	0	0	0	1	1	1	1	1	0	0	1	0	1	0	0	1	1	1	0	1	1
						Breast	2	[11]6-2KCNG2-RM70-3_M13R_2012-03-2	X	1	1	0	1	1	0	1	1	0	0	0	0	0	0	0	0	0	0	0	0	1	0	0	0	0	0	0	0
						Breast	2	[12]6-2KCNG2-RM70-6_M13R_2012-03-2	X	0	0	0	0	0	0	0	0	1	0	0	0	0	0	0	0	0	0	1	1	1	1	1	0	1	0	0	0
								Sequence Identifier		CpG_1	CpG_2	CpG_3	CpG_4	CpG_5	CpG_6	CpG_7	CpG_8	CpG_9	CpG_10	CpG_11	CpG_12	CpG_13	CpG_14	CpG_15	CpG_16	CpG_17	CpG_18	CpG_19	CpG_20	CpG_21	CpG_22	CpG_23	CpG_24	CpG_25	CpG_26	CpG_27	CpG_28
						Blood	4	[2]6-3KCNG2-TC3-4_M13R_2012-03-23	T	1	1	1	1	1	1	1	1	1	1	1	1	1	1	1	1	1	1	1	1	1	1	1	1	1	1	1	1
						Blood	4	[3]6-3KCNG2-TC3-12_M13R_2012-03-2	T	1	1	1	1	1	1	1	1	1	1	1	1	1	1	1	1	1	1	1	1	1	1	1	1	1	1	1	1
						Blood	4	[4]6-3KCNG2-TC3-9_M13R_2012-03-23	T	1	0	1	1	1	1	1	1	1	1	1	1	1	1	1	1	1	1	1	1	1	1	1	1	1	1	1	1
						Blood	4	[5]6-3KCNG2-TC3-10_M13R_2012-03-2	T	1	1	1	1	1	1	1	1	1	1	0	1	1	1	1	1	1	1	1	1	1	1	1	1	1	1	1	1
						Blood	4	[6]6-3KCNG2-TC3-11_M13R_2012-03-2	T	1	1	1	1	1	1	1	1	1	0	1	1	1	1	1	1	1	1	1	1	1	1	1	1	1	1	1	1
						Blood	4	[7]6-3KCNG2-TC3-1_M13R_2012-03-23	G	1	1	0	0	1	1	1	1	1	1	1	0	1	0	0	1	1	1	1	1	1	1	1	1	0	1	1	0
						Blood	4	[8]6-3KCNG2-TC3-6_M13R_2012-03-23	G	1	0	1	0	1	1	1	0	1	1	1	0	1	0	1	1	1	1	1	0	1	0	1	1	1	1	1	0
						Blood	4	[9]6-3KCNG2-TC3-2_M13R_2012-03-23	G	1	1	1	0	0	0	0	1	1	1	0	1	1	0	1	1	0	1	1	0	1	1	1	0	1	1	1	1
						Blood	4	[10]6-3KCNG2-TC3-3_M13R_2012-03-23	G	1	0	1	1	0	1	0	1	0	0	1	0	1	0	0	1	1	1	1	1	1	1	0	1	1	1	1	0
						Blood	4	[11]6-3KCNG2-TC3-7_M13R_2012-03-23	G	1	1	1	0	0	0	1	0	0	1	1	1	1	0	0	1	1	1	1	1	1	1	1	0	0	0	1	1
						Blood	4	[12]6-3KCNG2-TC3-8_M13R_2012-03-23	G	1	0	0	0	0	0	0	0	0	0	0	0	1	0	0	1	1	1	1	1	1	1	1	1	0	1	1	1
								Sequence Identifier		CpG_1	CpG_2	CpG_3	CpG_4	CpG_5	CpG_6	CpG_7	CpG_8	CpG_9	CpG_10	CpG_11	CpG_12	CpG_13	CpG_14	CpG_15	CpG_16	CpG_17	CpG_18	CpG_19	CpG_20	CpG_21	CpG_22	CpG_23	CpG_24	CpG_25	CpG_26	CpG_27	CpG_28	CpG_29	CpG_30	CpG_31	CpG_32	CpG_33	CpG_34	CpG_35	CpG_36	CpG_37	CpG_38	CpG_39	CpG_40
chr8	1484138	1484964	125.176	DLGAP2	ASM	Breast	3	[2]7-1DLGAP2-RM70-3_M13R_2012-03-	A	1	1	1	1	1	0	1	1	1	1	1	1	1	1	1	1	1	1	1	1	1	1	1	1	1	1	1	1	1	1	1	1	1	1	1	1	1	1	1	1
						Breast	3	[3]7-1DLGAP2-RM70-8_M13R_2012-03-	G	1	1	1	1	1	1	1	1	1	1	1	1	1	1	1	1	1	1	1	1	1	1	1	1	1	1	1	1	1	1	1	1	1	0	1	1	1	1	1	1
						Breast	3	[4]7-1DLGAP2-RM70-9_M13R_2012-03-	G	1	1	1	1	1	1	1	1	1	1	1	1	1	1	1	1	1	1	1	1	1	1	1	1	1	1	1	1	1	1	1	0	1	1	1	1	1	1	1	1
						Breast	3	[5]7-1DLGAP2-RM70-10_M13R_2012-03	A	1	1	1	1	1	0	1	1	1	1	1	1	1	1	1	1	1	1	1	1	1	1	1	1	1	1	1	1	1	1	1	1	1	1	1	1	1	1	1	1
						Breast	3	[6]7-1DLGAP2-RM70-2_M13R_2012-03-	G	1	1	1	1	1	1	1	1	1	1	1	1	1	1	0	1	1	1	1	1	1	1	1	1	1	1	1	1	1	1	1	1	0	1	1	1	1	1	1	1
						Breast	3	[7]7-1DLGAP2-RM70-5_M13R_2012-03-	A	1	0	1	1	1	1	1	1	1	1	1	1	1	1	1	1	1	1	1	1	1	1	1	1	1	1	1	1	1	1	1	1	1	1	1	1	1	1	1	1
						Breast	3	[8]7-1DLGAP2-RM70-12_M13R_2012-03	A	1	1	1	1	1	1	1	0	1	1	1	1	1	1	1	1	1	1	1	1	1	1	1	1	0	1	1	1	1	1	1	1	1	0	1	1	1	1	1	1
						Breast	3	[9]7-1DLGAP2-RM70-6_M13R_2012-03-	A	1	1	1	0	1	1	1	0	1	1	1	1	1	1	1	1	1	1	1	1	1	1	1	1	1	1	1	1	1	1	1	1	1	1	1	0	1	1	1	0
						Breast	3	[10]7-1DLGAP2-RM70-7_M13R_2012-03-	G	1	1	1	1	1	0	1	1	0	1	1	1	1	1	1	1	1	1	0	1	1	1	1	1	0	1	1	1	1	1	0	1	1	1	0	0	1	1	1	1
						Breast	3	[11]7-1DLGAP2-RM70-4_M13R_2012-03-	G	1	1	1	1	1	0	1	1	1	1	0	1	1	1	1	1	1	0	0	0	1	1	1	1	1	1	0	1	0	1	0	0	1	1	1	1	1	1	1	1
						Breast	3	[12]7-1DLGAP2-RM70-11_M13R_2012-03	A	1	1	1	1	1	1	1	1	1	1	1	1	1	1	1	1	1	1	1	1	1	1	0	0	1	0	1	0	1	0	0	1	1	0	0	0	0	0	1	1
						Breast	3	[13]7-1DLGAP2-RM70-1_M13R_2012-03-	G	1	1	1	1	1	1	0	1	1	0	1	1	1	1	1	0	0	1	0	1	1	1	0	1	0	0	1	0	1	0	0	1	0	0	0	0	0	1	1	1
								Sequence Identifier		CpG_1	CpG_2	CpG_3	CpG_4	CpG_5	CpG_6	CpG_7	CpG_8	CpG_9	CpG_10	CpG_11	CpG_12	CpG_13	CpG_14	CpG_15	CpG_16	CpG_17	CpG_18	CpG_19	CpG_20	CpG_21	CpG_22	CpG_23	CpG_24	CpG_25	CpG_26	CpG_27	CpG_28	CpG_29	CpG_30	CpG_31	CpG_32	CpG_33	CpG_34	CpG_35	CpG_36	CpG_37	CpG_38	CpG_39	CpG_40
						Blood	5	[2]7-2DLGAP2-TC7-3_M13R_2012-03-2	X	1	1	1	1	1	1	1	1	1	1	1	1	1	1	1	1	1	1	1	1	1	1	1	1	1	1	1	1	1	1	1	1	1	1	1	1	1	1	1	1
						Blood	5	[3]7-2DLGAP2-TC7-4_M13R_2012-03-2	X	1	1	1	1	1	1	1	1	1	1	1	1	1	1	1	1	1	1	1	1	1	1	1	1	1	1	1	1	1	1	1	1	1	1	1	1	1	1	1	1
						Blood	5	[4]7-2DLGAP2-TC7-12_M13R_2012-03-	X	1	1	1	1	1	1	1	1	1	1	1	1	1	1	1	1	1	1	1	1	1	1	1	1	1	1	1	1	1	1	1	1	1	1	1	1	1	1	1	1
						Blood	5	[5]7-2DLGAP2-TC7-5_M13R_2012-03-2	X	1	1	1	1	1	1	1	1	1	1	1	0	1	1	1	1	1	1	1	1	1	1	1	1	1	1	1	1	1	1	1	1	1	1	1	1	1	1	1	1
						Blood	5	[6]7-2DLGAP2-TC7-6_M13R_2012-03-2	X	1	1	1	1	1	1	1	1	1	1	1	1	1	1	1	1	1	1	1	1	0	1	1	1	1	1	1	1	1	1	1	1	1	1	1	1	1	1	1	1
						Blood	5	[7]7-2DLGAP2-TC7-8_M13R_2012-03-2	X	1	1	1	1	1	1	1	1	1	1	1	1	1	1	1	1	1	1	1	1	1	0	1	1	1	1	1	1	1	1	1	1	1	1	1	1	1	1	1	1
						Blood	5	[8]7-2DLGAP2-TC7-10_M13R_2012-03-	X	1	1	1	1	1	1	1	1	1	1	1	1	1	1	1	1	1	1	1	1	1	1	1	1	1	1	1	1	1	1	1	1	1	1	1	1	1	0	1	1
						Blood	5	[9]7-2DLGAP2-TC7-11_M13R_2012-03-	X	1	1	1	1	1	1	1	1	1	1	1	1	1	1	1	1	1	1	1	1	1	1	1	1	1	1	1	1	1	1	1	1	1	1	0	1	1	1	1	1
						Blood	5	[10]7-2DLGAP2-TC7-1_M13R_2012-03-2	X	1	1	1	1	1	1	1	1	1	1	1	1	1	1	1	1	0	1	1	1	1	1	1	1	1	1	1	1	1	0	1	1	1	1	1	1	1	1	1	1
						Blood	5	[11]7-2DLGAP2-TC7-9_M13R_2012-03-2	X	1	1	1	1	1	1	1	1	1	1	0	1	1	1	0	1	1	1	1	1	1	1	1	1	1	1	1	1	1	1	1	1	1	1	1	1	1	0	1	1
						Blood	5	[12]7-2DLGAP2-TC7-7_M13R_2012-03-2	X	1	1	1	1	1	1	1	1	1	0	0	0	0	0	1	0	1	1	1	1	1	1	1	1	1	1	0	1	1	0	1	1	1	1	1	0	0	1	1	1
						Blood	5	[13]7-2DLGAP2-TC7-2_M13R_2012-03-2	X	1	1	1	1	1	1	1	1	1	1	1	1	1	1	0	0	0	0	1	0	1	0	0	1	1	0	1	1	1	1	0	1	0	1	1	1	0	1	1	0
								Sequence Identifier		CpG_1	CpG_2	CpG_3	CpG_4	CpG_5	CpG_6	CpG_7	CpG_8	CpG_9	CpG_10	CpG_11	CpG_12	CpG_13	CpG_14	CpG_15	CpG_16	CpG_17	CpG_18	CpG_19	CpG_20	CpG_21	CpG_22	CpG_23	CpG_24	CpG_25	CpG_26	CpG_27	CpG_28	CpG_29	CpG_30	CpG_31	CpG_32	CpG_33	CpG_34	CpG_35	CpG_36	CpG_37	CpG_38	CpG_39	CpG_40
						Blood	6	[2]7-3DLGAP2-TC9-1_M13R_2012-03-2	A	1	1	1	1	1	1	1	1	1	1	1	1	1	1	1	1	1	1	1	1	1	1	1	1	1	1	1	1	1	1	1	1	1	1	1	1	1	1	1	1
						Blood	6	[3]7-3DLGAP2-TC9-10_M13R_2012-03-	G	1	1	1	1	1	1	1	1	1	1	1	1	1	1	1	1	1	1	1	1	1	1	1	1	1	1	1	1	1	1	1	1	1	1	1	1	0	1	1	1
						Blood	6	[4]7-3DLGAP2-TC9-11_M13R_2012-03-	G	1	1	1	1	1	1	1	1	1	1	1	1	1	1	1	1	1	1	1	1	1	1	1	1	1	1	1	1	1	1	0	1	1	1	1	1	1	1	1	1
						Blood	6	[5]7-3DLGAP2-TC9-2_M13R_2012-03-2	G	1	1	1	1	1	1	1	0	1	1	1	1	1	1	0	1	1	1	1	1	1	1	1	1	1	1	1	1	1	1	1	1	1	1	1	1	1	1	1	1
						Blood	6	[6]7-3DLGAP2-TC9-4_M13R_2012-03-2	G	0	1	1	1	1	1	1	1	1	1	1	1	1	1	1	1	1	1	0	0	1	1	1	1	1	1	1	1	1	1	1	1	1	1	1	1	1	1	1	1
						Blood	6	[7]7-3DLGAP2-TC9-9_M13R_2012-03-2	G	1	1	1	1	1	1	1	1	1	1	1	1	1	1	1	1	0	1	1	1	0	1	1	1	1	1	1	1	1	1	1	1	1	1	1	0	1	1	1	1
						Blood	6	[8]7-3DLGAP2-TC9-8_M13R_2012-03-2	G	1	1	0	0	1	1	1	1	1	1	1	1	1	1	1	1	1	1	0	1	1	1	1	1	1	1	1	1	1	0	1	1	1	1	1	1	1	1	1	1
						Blood	6	[9]7-3DLGAP2-TC9-12_M13R_2012-03-	G	1	1	1	1	1	1	1	1	1	1	1	1	1	1	1	1	1	1	0	1	0	1	1	1	1	1	1	1	1	1	1	1	0	1	1	1	0	1	1	1
						Blood	6	[10]7-3DLGAP2-TC9-5_M13R_2012-03-2	G	1	1	1	1	1	1	1	0	1	1	1	1	1	1	1	1	0	1	1	0	1	1	1	1	1	1	1	1	1	1	0	1	1	0	0	1	1	1	1	1
						Blood	6	[11]7-3DLGAP2-TC9-6_M13R_2012-03-2	G	0	1	1	1	1	1	0	1	1	1	1	1	1	1	1	0	1	1	0	1	1	1	1	0	1	0	1	1	1	1	0	1	1	1	1	1	1	1	1	1
						Blood	6	[12]7-3DLGAP2-TC9-3_M13R_2012-03-2	G	1	1	1	1	1	0	1	1	1	1	1	1	1	1	0	1	0	0	1	0	0	1	1	1	1	1	1	1	1	1	0	1	1	1	0	1	1	1	1	0
						Blood	6	[13]7-3DLGAP2-TC9-7_M13R_2012-03-2	G	1	1	0	0	1	1	1	0	0	1	1	1	1	1	0	1	1	0	0	0	1	0	1	1	x	1	1	1	0	1	1	0	1	1	1	1	1	0	1	1
								Sequence Identifier		CpG_1	CpG_2	CpG_3	CpG_4	CpG_5	CpG_6	CpG_7	CpG_8	CpG_9	CpG_10	CpG_11	CpG_12	CpG_13	CpG_14	CpG_15
chr16	49264813	49265524	99.392	SNX20	None	Breast	2	[2]8-1SNX20-RM66-8_M13R_2012-03-2	X	1	1	1	1	1	1	1	1	1	1	1	1	1	1	1
						Breast	2	[3]8-1SNX20-RM66-11_M13R_2012-03-	X	1	1	1	1	1	1	1	1	1	1	1	1	1	1	1
						Breast	2	[4]8-1SNX20-RM66-6_M13R_2012-03-2	X	1	1	0	1	1	1	1	1	1	1	1	1	1	1	1
						Breast	2	[5]8-1SNX20-RM66-9_M13R_2012-03-2	X	1	1	0	1	1	1	1	1	1	1	1	1	1	1	1
						Breast	2	[6]8-1SNX20-RM66-12_M13R_2012-03-	X	x	x	0	1	1	1	1	1	1	1	1	1	1	1	1
						Breast	2	[7]8-1SNX20-RM66-1_M13R_2012-03-2	X	1	1	1	1	1	1	0	0	1	1	1	1	1	1	1
						Breast	2	[8]8-1SNX20-RM66-4_M13R_2012-03-2	X	1	1	1	1	0	1	1	1	1	1	0	1	1	1	1
						Breast	2	[9]8-1SNX20-RM66-7_M13R_2012-03-2	X	1	1	1	1	0	1	1	1	1	1	0	1	1	1	1
						Breast	2	[10]8-1SNX20-RM66-10_M13R_2012-03-	X	1	1	0	1	1	1	1	1	1	1	1	1	1	1	0
								Sequence Identifier		CpG_1	CpG_2	CpG_3	CpG_4	CpG_5	CpG_6	CpG_7	CpG_8	CpG_9	CpG_10	CpG_11	CpG_12	CpG_13	CpG_14	CpG_15	CpG_16	CpG_17	CpG_18
chr19	1416137	1419703	76.413	APC2	None	Breast	2	[2]9-1APC2-RM66-3_M13R_2012-03-23	T	1	1	1	1	1	1	1	1	1	1	1	1	1	1	1	1	1	1
						Breast	2	[3]9-1APC2-RM66-8_M13R_2012-03-23	T	1	1	1	1	1	1	1	1	1	1	1	1	1	1	1	1	1	1
						Breast	2	[4]9-1APC2-RM66-11_M13R_2012-03-2	T	1	1	1	1	1	1	1	1	1	1	1	1	1	1	1	1	1	1
						Breast	2	[5]9-1APC2-RM66-12_M13R_2012-03-2	T	1	1	1	1	1	1	1	1	1	1	1	1	1	1	1	1	1	1
						Breast	2	[6]9-1APC2-RM66-7_M13R_2012-03-23	T	1	1	1	1	1	1	1	1	1	1	1	1	1	1	0	1	1	1
						Breast	2	[7]9-1APC2-RM66-6_M13R_2012-03-23	T	1	1	1	1	0	1	1	1	1	1	1	1	1	1	1	0	1	1
						Breast	2	[8]9-1APC2-RM66-10_M13R_2012-03-2	T	1	1	1	1	1	1	1	1	1	1	1	1	1	1	0	0	1	1
						Breast	2	[9]9-1APC2-RM66-2_M13R_2012-03-23	A	0	0	0	0	1	1	1	1	1	0	1	1	1	0	0	0	0	1
						Breast	2	[10]9-1APC2-RM66-5_M13R_2012-03-23	A	1	0	0	1	0	1	1	1	1	1	1	1	0	0	0	0	0	0
						Breast	2	[11]9-1APC2-RM66-1_M13R_2012-03-23	T	0	0	0	1	1	0	0	0	0	0	0	0	0	0	0	0	0	0
						Breast	2	[12]9-1APC2-RM66-9_M13R_2012-03-23	A	0	0	0	0	0	0	0	0	0	0	0	1	0	0	0	0	0	0
								Sequence Identifier		CpG_1	CpG_2	CpG_3	CpG_4	CpG_5	CpG_6	CpG_7	CpG_8	CpG_9	CpG_10	CpG_11	CpG_12	CpG_13	CpG_14	CpG_15	CpG_16	CpG_17	CpG_18	CpG_19	CpG_20	CpG_21	CpG_22	CpG_23
chr15	21482579	21483603	38.654	NDN	None	Breast	1	[2]10-1NDN-RM35-4_M13R_2012-03-23	G	0	1	1	1	0	1	1	1	1	0	1	1	1	1	1	1	1	1	0	1	0	1	1
						Breast	1	[3]10-1NDN-RM35-6_M13R_2012-03-23	G	0	1	1	1	1	1	1	0	0	0	1	1	1	1	1	1	1	1	1	0	1	1	1
						Breast	1	[4]10-1NDN-RM35-2_M13R_2012-03-23	G	1	0	1	1	1	1	0	1	1	1	1	1	0	1	0	1	0	1	1	1	1	1	0
						Breast	1	[5]10-1NDN-RM35-5_M13R_2012-03-23	G	1	1	1	1	1	1	0	1	1	1	1	1	1	1	0	1	0	1	0	0	1	1	0
						Breast	1	[6]10-1NDN-RM35-8_M13R_2012-03-23	A	0	0	1	1	1	1	1	1	1	0	1	1	0	1	1	1	0	1	1	0	1	1	1
						Breast	1	[7]10-1NDN-RM35-9_M13R_2012-03-23	G	1	1	1	1	1	1	1	1	0	1	0	1	1	0	1	1	1	1	0	0	0	1	1
						Breast	1	[8]10-1NDN-RM35-10_M13R_2012-03-2	G	1	1	1	1	1	1	1	0	0	0	0	1	1	1	1	0	1	1	1	0	1	1	0
						Breast	1	[9]10-1NDN-RM35-3_M13R_2012-03-23	G	1	0	1	1	1	1	1	1	0	1	1	1	1	0	1	1	1	1	0	0	0	0	0
						Breast	1	[10]10-1NDN-RM35-1_M13R_2012-03-23	A	0	0	0	0	1	0	1	1	0	0	1	0	0	0	0	0	0	0	0	0	0	0	0
						Breast	1	[11]10-1NDN-RM35-7_M13R_2012-03-23	A	1	1	0	1	0	0	0	0	0	0	0	1	0	0	0	0	0	0	0	0	0	0	0
						Breast	1	[12]10-1NDN-RM35-11_M13R_2012-03-2	A	0	1	0	0	0	0	1	0	0	0	0	1	0	0	0	0	0	0	0	0	0	0	0
						Breast	1	[13]10-1NDN-RM35-12_M13R_2012-03-2	A	1	1	0	0	0	0	0	0	0	0	0	0	0	0	0	0	0	0	0	0	0	0	0
								Sequence Identifier		CpG_1	CpG_2	CpG_3	CpG_4	CpG_5	CpG_6	CpG_7	CpG_8	CpG_9	CpG_10	CpG_11	CpG_12	CpG_13	CpG_14	CpG_15	CpG_16	CpG_17	CpG_18	CpG_19	CpG_20	CpG_21
chr16	87233717	87233985	24.182	IL17C	None	Fetal Brain	8	[2]11-1IL17C-FB2-9_M13R_2012-03-2	X	1	0	1	1	1	1	1	1	1	1	1	1	0	1	1	1	1	1	1	0	1
						Fetal Brain	8	[3]11-1IL17C-FB2-10_M13R_2012-03-	X	0	1	1	1	1	1	1	1	0	1	1	1	1	1	1	1	0	1	1	0	1
						Fetal Brain	8	[4]11-1IL17C-FB2-7_M13R_2012-03-2	X	1	1	1	0	1	1	1	0	1	1	1	1	0	1	0	1	0	1	1	1	1
						Fetal Brain	8	[5]11-1IL17C-FB2-12_M13R_2012-03-	X	1	1	1	1	1	1	1	1	1	1	1	1	0	1	1	0	0	1	0	0	1
						Fetal Brain	8	[6]11-1IL17C-FB2-4_M13R_2012-03-2	X	0	1	0	1	1	1	1	1	0	0	0	1	0	1	1	1	0	0	1	0	1
						Fetal Brain	8	[7]11-1IL17C-FB2-6_M13R_2012-03-2	X	1	1	0	1	1	0	1	1	1	0	1	1	0	0	0	0	0	1	0	0	1
						Fetal Brain	8	[8]11-1IL17C-FB2-5_M13R_2012-03-2	X	0	1	1	1	1	0	1	1	0	0	0	1	0	0	0	1	0	0	0	0	0
						Fetal Brain	8	[9]11-1IL17C-FB2-3_M13R_2012-03-2	X	0	1	0	1	1	0	1	1	0	0	0	0	0	0	0	0	0	0	1	0	0
						Fetal Brain	8	[10]11-1IL17C-FB2-11_M13R_2012-03-	X	0	1	1	1	0	0	0	0	0	0	0	1	0	0	0	0	0	0	0	0	0
						Fetal Brain	8	[11]11-1IL17C-FB2-2_M13R_2012-03-2	X	0	1	0	0	0	0	0	0	0	0	0	1	0	0	0	0	0	0	0	0	0
						Fetal Brain	8	[12]11-1IL17C-FB2-8_M13R_2012-03-2	X	0	0	0	0	0	0	1	0	0	0	0	0	0	0	0	0	0	0	0	0	0
								Sequence Identifier		CpG_1	CpG_2	CpG_3	CpG_4	CpG_5	CpG_6	CpG_7	CpG_8	CpG_9	CpG_10	CpG_11	CpG_12	CpG_13	CpG_14	CpG_15	CpG_16	CpG_17	CpG_18
chr8	97225823	97226312	39.326	GDF63	None	Breast	3	[2]16-1GDF63-RM70-9_M13R_2012-03-	X	1	1	1	1	1	1	1	1	1	1	1	1	1	1	1	0	1	1	1	1	0	1	1	1	1
						Breast	3	[3]16-1GDF63-RM70-12_M13R_2012-03	X	1	0	1	1	1	1	0	1	1	1	1	1	1	1	1	1	1	1	1	1	0	1	1	1	1
						Breast	3	[4]16-1GDF63-RM70-11_M13R_2012-03	X	1	1	1	1	0	1	1	1	1	0	1	0	1	0	0	1	1	1	1	0	0	0	0	1	1
						Breast	3	[5]16-1GDF63-RM70-5_M13R_2012-03-	X	1	1	1	1	1	1	0	1	1	1	0	1	1	1	1	1	0	1	0	0	0	0	0	0	0
						Breast	3	[6]16-1GDF63-RM70-2_M13R_2012-03-	X	1	0	1	1	1	1	1	1	0	0	0	1	1	1	0	0	0	0	0	1	0	1	1	0	1
						Breast	3	[7]16-1GDF63-RM70-6_M13R_2012-03-	X	1	1	1	1	1	1	1	1	1	0	0	0	0	0	0	0	0	0	0	0	0	0	1	1	0
						Breast	3	[8]16-1GDF63-RM70-8_M13R_2012-03-	X	1	0	1	1	1	1	0	1	0	1	0	0	1	0	1	1	0	0	0	0	0	0	0	0	0
						Breast	3	[9]16-1GDF63-RM70-10_M13R_2012-03	X	1	0	0	0	0	1	0	1	1	0	0	1	1	0	0	1	0	0	1	0	0	0	1	0	0
						Breast	3	[10]16-1GDF63-RM70-1_M13R_2012-03-	X	0	0	1	1	0	0	0	1	0	1	0	0	0	0	1	1	0	1	0	0	0	0	0	0	0
						Breast	3	[11]16-1GDF63-RM70-3_M13R_2012-03-	X	1	0	1	1	1	0	0	1	1	0	0	0	0	0	0	0	0	0	0	0	0	0	0	0	0
						Breast	3	[12]16-1GDF63-RM70-4_M13R_2012-03-	X	1	0	0	0	1	1	0	1	0	0	0	0	0	1	1	0	0	0	0	0	0	0	0	0	0
						Breast	3	[13]16-1GDF63-RM70-7_M13R_2012-03-	X	1	0	0	0	1	0	0	0	0	0	0	0	0	0	0	0	0	0	0	0	0	0	0	0	0
								Sequence Identifier		CpG_1	CpG_2	CpG_3	CpG_4	CpG_5	CpG_6	CpG_7	CpG_8	CpG_9	CpG_10	CpG_11	CpG_12	CpG_13	CpG_14	CpG_15	CpG_16	CpG_17	CpG_18	CpG_19	CpG_20	CpG_21	CpG_22	CpG_23	CpG_24	CpG_25	CpG_26	CpG_27
chr7	27226551	27226965	34.873	HOX13	None	Breast	3	[2]18-1HOX13-RM70-11_M13R_2012-03	X	1	1	1	1	1	1	1	1	1	1	1	1	1	1	1	1	1	1	1	1	1	1	1	1	1	1	1
						Breast	3	[3]18-1HOX13-RM70-1_M13R_2012-03-	X	1	1	1	1	1	1	1	1	1	1	1	1	1	1	1	1	1	1	0	1	1	1	1	1	1	1	1
						Breast	3	[4]18-1HOX13-RM70-7_M13R_2012-03-	X	1	1	1	1	0	1	1	1	1	1	0	1	1	1	1	1	1	1	1	1	1	1	1	1	1	1	1
						Breast	3	[5]18-1HOX13-RM70-10_M13R_2012-03	X	1	1	1	0	1	1	1	1	1	1	0	1	1	0	1	0	0	1	0	1	1	1	1	1	1	1	1
						Breast	3	[6]18-1HOX13-RM70-6_M13R_2012-03-	X	1	1	1	0	1	1	1	1	1	1	0	1	1	0	0	1	0	1	1	1	1	0	1	1	1	1	0
						Breast	3	[7]18-1HOX13-RM70-12_M13R_2012-03	X	1	1	0	0	1	1	0	0	0	0	1	0	1	1	0	1	0	1	1	1	1	0	1	1	1	1	1
						Breast	3	[8]18-1HOX13-RM70-9_M13R_2012-03-	X	1	1	1	0	0	0	1	1	1	1	0	1	0	0	1	1	0	1	0	0	1	0	1	1	1	1	0
						Breast	3	[9]18-1HOX13-RM70-5_M13R_2012-03-	X	0	0	0	1	1	1	1	1	1	1	0	1	1	1	0	0	0	1	0	1	1	0	1	0	0	0	0
						Breast	3	[10]18-1HOX13-RM70-3_M13R_2012-03-	X	0	1	1	1	1	1	0	1	0	0	0	0	1	0	0	0	0	1	0	0	1	1	0	1	1	1	0
						Breast	3	[11]18-1HOX13-RM70-4_M13R_2012-03-	X	1	0	0	0	1	1	0	1	0	0	0	1	1	0	0	0	1	1	1	1	1	0	0	0	0	1	0
						Breast	3	[12]18-1HOX13-RM70-8_M13R_2012-03-	X	0	0	1	0	1	1	0	1	1	1	0	0	1	1	0	0	0	1	0	0	1	0	0	0	0	0	0
						Breast	3	[13]18-1HOX13-RM70-2_M13R_2012-03-	X	0	0	0	1	1	0	0	1	0	0	0	1	0	0	0	0	0	1	0	0	0	1	0	0	1	1	0
								Sequence Identifier		CpG_1	CpG_2	CpG_3	CpG_4	CpG_5	CpG_6	CpG_7	CpG_8	CpG_9	CpG_10	CpG_11	CpG_12	CpG_13	CpG_14	CpG_15	CpG_16	CpG_17	CpG_18	CpG_19	CpG_20
chr5	110434304	110434522	33.258	TSLP	None	Breast	2	[2]19-1TSLP-RM66-3_M13R_2012-03-2	C	1	1	1	1	1	1	1	1	1	1	1	1	1	1	1	1	1	1	1	1
						Breast	2	[3]19-1TSLP-RM66-4_M13R_2012-03-2	C	1	1	1	1	1	1	1	1	1	1	1	1	1	1	1	1	1	1	1	1
						Breast	2	[4]19-1TSLP-RM66-6_M13R_2012-03-2	C	1	1	1	1	1	1	1	1	1	1	1	1	1	1	1	1	1	1	1	1
						Breast	2	[5]19-1TSLP-RM66-7_M13R_2012-03-2	G	1	1	1	1	1	x	1	1	1	1	1	1	1	1	1	1	1	1	1	1
						Breast	2	[6]19-1TSLP-RM66-12_M13R_2012-03-	C	1	1	1	1	1	1	1	1	1	1	0	1	1	1	1	1	1	1	1	1
						Breast	2	[7]19-1TSLP-RM66-11_M13R_2012-03-	G	1	1	1	1	1	x	1	1	1	1	1	1	1	1	1	1	1	1	1	0
						Breast	2	[8]19-1TSLP-RM66-2_M13R_2012-03-2	C	1	1	1	1	0	1	1	1	1	1	1	1	1	1	1	1	1	0	1	1
						Breast	2	[9]19-1TSLP-RM66-5_M13R_2012-03-2	C	1	1	1	1	1	0	1	1	1	0	1	1	1	1	1	1	1	1	1	1
						Breast	2	[10]19-1TSLP-RM66-9_M13R_2012-03-2	G	0	1	1	1	1	x	1	1	1	1	0	1	1	1	1	1	1	1	1	1
						Breast	2	[11]19-1TSLP-RM66-10_M13R_2012-03-	G	1	1	1	1	1	x	1	1	0	0	1	1	1	1	1	1	1	1	1	1
						Breast	2	[12]19-1TSLP-RM66-1_M13R_2012-03-2	C	0	0	0	0	1	1	1	1	1	1	1	1	1	1	1	1	1	1	1	1
						Breast	2	[13]19-1TSLP-RM66-8_M13R_2012-03-2	C	0	0	0	1	1	1	1	1	1	1	1	0	1	1	1	1	1	1	1	1
								Sequence Identifier		CpG_1	CpG_2	CpG_3	CpG_4	CpG_5	CpG_6	CpG_7	CpG_8	CpG_9	CpG_10	CpG_11	CpG_12
chr17	77034386	77035018	27.725	BAHCC1	AIM	Blood	6	[2]20-1BAHCC1-TC9-2_M13R_2012-03-	X	1	1	1	1	1	1	1	1	1	1	1	1
						Blood	6	[3]20-1BAHCC1-TC9-5_M13R_2012-03-	X	1	1	1	1	1	1	1	1	1	1	1	1
						Blood	6	[4]20-1BAHCC1-TC9-10_M13R_2012-03	X	1	1	1	1	1	1	1	1	1	1	1	1
						Blood	6	[5]20-1BAHCC1-TC9-11_M13R_2012-03	X	1	1	1	1	1	0	1	1	1	1	1	1
						Blood	6	[6]20-1BAHCC1-TC9-12_M13R_2012-03	X	1	1	1	1	0	1	1	1	1	1	1	1
						Blood	6	[7]20-1BAHCC1-TC9-3_M13R_2012-03-	X	1	1	1	1	1	1	1	1	0	0	1	1
						Blood	6	[8]20-1BAHCC1-TC9-4_M13R_2012-03-	X	1	1	1	0	1	1	1	1	1	1	1	0
						Blood	6	[9]20-1BAHCC1-TC9-9_M13R_2012-03-	X	1	1	1	1	1	1	0	1	1	0	1	1
						Blood	6	[10]20-1BAHCC1-TC9-8_M13R_2012-03-	X	1	1	1	1	1	1	0	1	0	1	1	0
						Blood	6	[11]20-1BAHCC1-TC9-1_M13R_2012-03-	X	1	1	1	1	1	0	1	1	1	0	0	0
						Blood	6	[12]20-1BAHCC1-TC9-7_M13R_2012-03-	X	1	1	1	0	0	1	1	1	0	0	1	1
						Blood	6	[13]20-1BAHCC1-TC9-6_M13R_2012-03-	X	1	1	1	0	1	0	0	1	0	1	1	0
								Sequence Identifier		CpG_1	CpG_2	CpG_3	CpG_4	CpG_5	CpG_6	CpG_7	CpG_8	CpG_9	CpG_10	CpG_11	CpG_12	CpG_13	CpG_14	CpG_15	CpG_16	CpG_17	CpG_18	CpG_19	CpG_20	CpG_21	CpG_22	CpG_23	CpG_24	CpG_25	CpG_26
chr5	1547976	1548316	24.667	LPCAT1	AIM	Blood	6	[2]21-1LPCAT1-TC9-9_M13R_2012-03-	X	1	1	1	1	0	1	1	1	1	1	1	1	1	0	1	1	1	1	1	1	1	1	1	1	1	1
						Blood	6	[3]21-1LPCAT1-TC9-11_M13R_2012-03	X	1	1	1	1	1	1	1	1	1	1	1	1	1	1	0	1	1	1	1	1	1	1	0	1	1	1
						Blood	6	[4]21-1LPCAT1-TC9-5_M13R_2012-03-	X	1	1	1	1	1	1	1	1	0	1	1	0	1	1	1	0	1	1	1	1	0	1	1	1	1	1
						Blood	6	[5]21-1LPCAT1-TC9-12_M13R_2012-03	X	1	1	1	0	1	1	0	1	1	1	0	0	1	0	1	1	1	1	0	1	1	0	0	1	1	1
						Blood	6	[6]21-1LPCAT1-TC9-2_M13R_2012-03-	X	0	1	1	1	1	1	0	1	1	0	0	0	0	0	1	0	1	1	1	0	1	1	1	1	1	0
						Blood	6	[7]21-1LPCAT1-TC9-8_M13R_2012-03-	X	1	1	1	1	0	1	1	1	0	1	0	0	1	0	0	0	1	1	1	1	0	0	0	1	1	1
						Blood	6	[8]21-1LPCAT1-TC9-6_M13R_2012-03-	X	1	1	1	1	1	1	1	1	1	1	0	0	0	x	0	1	1	1	1	0	0	0	0	1	0	0
						Blood	6	[9]21-1LPCAT1-TC9-1_M13R_2012-03-	X	1	0	0	0	1	1	1	1	1	1	0	0	0	0	0	0	1	0	0	0	0	0	0	1	0	0
						Blood	6	[10]21-1LPCAT1-TC9-7_M13R_2012-03-	X	0	0	0	1	1	1	1	0	0	1	0	0	0	0	0	0	0	0	0	0	0	0	0	0	0	1
						Blood	6	[11]21-1LPCAT1-TC9-3_M13R_2012-03-	X	0	0	0	0	0	0	0	0	0	0	0	0	0	0	0	0	0	0	0	0	0	1	0	0	0	1
						Blood	6	[12]21-1LPCAT1-TC9-4_M13R_2012-03-	X	0	0	0	0	0	0	0	0	0	0	0	0	0	0	0	0	0	0	0	0	0	0	0	0	0	0
								Sequence Identifier		CpG_1	CpG_2	CpG_3	CpG_4	CpG_5	CpG_6	CpG_7	CpG_8	CpG_9	CpG_10	CpG_11	CpG_12	CpG_13	CpG_14	CpG_15	CpG_16	CpG_17	CpG_18
chr7	1002602	1003120	22.784	C7ORF50	AIM	Blood	4	[2]23-1C7ORF50-TC3-2_M13R_2012-03	X	1	1	1	1	1	1	1	1	1	1	1	1	1	1	1	1	1	1
						Blood	4	[3]23-1C7ORF50-TC3-8_M13R_2012-03	X	1	1	1	1	1	1	1	1	1	1	1	1	1	1	1	1	1	1
						Blood	4	[4]23-1C7ORF50-TC3-12_M13R_2012-0	X	1	1	1	1	1	1	1	1	1	1	1	1	1	1	1	1	1	1
						Blood	4	[5]23-1C7ORF50-TC3-1_M13R_2012-03	X	1	1	1	1	1	1	1	1	1	1	1	0	1	1	1	1	1	1
						Blood	4	[6]23-1C7ORF50-TC3-4_M13R_2012-03	X	1	1	1	1	1	1	1	1	1	1	1	1	1	1	1	1	0	1
						Blood	4	[7]23-1C7ORF50-TC3-9_M13R_2012-03	X	1	1	1	1	1	1	1	1	1	1	0	1	1	1	1	1	1	1
						Blood	4	[8]23-1C7ORF50-TC3-11_M13R_2012-0	X	1	1	1	1	1	1	1	1	1	0	1	1	1	1	1	1	1	1
						Blood	4	[9]23-1C7ORF50-TC3-10_M13R_2012-0	X	1	1	1	1	1	1	0	0	1	1	1	1	1	1	1	1	1	1
						Blood	4	[10]23-1C7ORF50-TC3-3_M13R_2012-03	X	1	1	1	0	1	1	1	0	1	0	1	0	0	1	0	1	0	1
						Blood	4	[11]23-1C7ORF50-TC3-5_M13R_2012-03	X	1	1	1	1	0	0	0	0	1	1	1	0	1	1	0	0	1	0
						Blood	4	[12]23-1C7ORF50-TC3-6_M13R_2012-03	X	1	1	1	1	1	0	0	0	0	0	0	0	0	1	1	1	1	1
						Blood	4	[13]23-1C7ORF50-TC3-7_M13R_2012-03	X	0	1	1	1	0	0	0	0	1	0	0	0	0	1	1	0	0	1
								Sequence Identifier		CpG_1	CpG_2	CpG_3	CpG_4	CpG_5	CpG_6	CpG_7	CpG_8	CpG_9	CpG_10	CpG_11	CpG_12	CpG_13	CpG_14	CpG_15	CpG_16	CpG_17	CpG_18
						Blood	6	[2]23-2C7ORF50-TC9-1_M13R_2012-03	X	1	1	1	1	1	1	1	1	1	1	1	1	1	1	1	1	1	1
						Blood	6	[3]23-2C7ORF50-TC9-2_M13R_2012-03	X	1	1	1	1	1	1	1	1	1	1	1	1	1	1	1	1	1	1
						Blood	6	[4]23-2C7ORF50-TC9-3_M13R_2012-03	X	1	1	1	1	1	1	1	1	1	1	1	1	1	1	1	1	1	1
						Blood	6	[5]23-2C7ORF50-TC9-4_M13R_2012-03	X	1	1	1	1	1	1	1	1	1	0	1	1	1	1	1	1	1	1
						Blood	6	[6]23-2C7ORF50-TC9-9_M13R_2012-03	X	1	1	1	1	1	0	1	1	1	1	1	1	1	1	1	1	1	1
						Blood	6	[7]23-2C7ORF50-TC9-11_M13R_2012-0	X	1	1	1	1	1	1	0	1	1	1	1	1	1	1	1	1	1	1
						Blood	6	[8]23-2C7ORF50-TC9-5_M13R_2012-03	X	1	1	1	1	1	1	1	0	1	1	1	1	1	0	1	1	1	1
						Blood	6	[9]23-2C7ORF50-TC9-8_M13R_2012-03	X	1	1	1	1	1	1	0	0	0	1	1	1	1	1	1	1	1	1
						Blood	6	[10]23-2C7ORF50-TC9-10_M13R_2012-0	X	1	1	1	1	1	1	1	1	1	1	0	0	0	1	1	1	1	1
						Blood	6	[11]23-2C7ORF50-TC9-6_M13R_2012-03	X	1	1	1	1	1	1	1	1	1	0	0	1	0	0	1	1	1	1
						Blood	6	[12]23-2C7ORF50-TC9-12_M13R_2012-0	X	1	1	1	1	1	1	1	1	1	0	0	1	0	0	1	1	1	1
						Blood	6	[13]23-2C7ORF50-TC9-7_M13R_2012-03	X	1	1	1	1	1	1	0	0	1	0	0	0	0	0	0	0	1	1
								Sequence Identifier		CpG_1	CpG_2	CpG_3	CpG_4	CpG_5	CpG_6	CpG_7	CpG_8	CpG_9	CpG_10	CpG_11	CpG_12	CpG_13	CpG_14	CpG_15	CpG_16	CpG_17	CpG_18	CpG_19	CpG_20	CpG_21	CpG_22	CpG_23	CpG_24	CpG_25	CpG_26	CpG_27	CpG_28	CpG_29	CpG_30	CpG_31	CpG_32	CpG_33	CpG_34	CpG_35	CpG_36	CpG_37	CpG_38	CpG_39	CpG_40
chr19	58748791	58750083	133.147	ZNF331	ASM	Fetal Brain	7	[2]27-1ZNF331-2-FB1-4_M13R_2012-0	X	1	1	1	1	1	1	1	1	1	1	1
						Fetal Brain	7	[3]27-1ZNF331-2-FB1-8_M13R_2012-0	X	1	1	1	1	1	1	1	1	1	1	1
						Fetal Brain	7	[4]27-1ZNF331-2-FB1-1_M13R_2012-0	X	1	1	1	x	1	1	1	1	x	0	1
						Fetal Brain	7	[5]27-1ZNF331-2-FB1-2_M13R_2012-0	X	1	1	1	x	1	1	1	1	x	0	1
						Fetal Brain	7	[6]27-1ZNF331-2-FB1-3_M13R_2012-0	X	1	1	1	x	1	1	1	1	x	0	1
						Fetal Brain	7	[7]27-1ZNF331-2-FB1-5_M13R_2012-0	X	1	1	1	x	1	1	1	1	x	0	1
						Fetal Brain	7	[8]27-1ZNF331-2-FB1-10_M13R_2012-	X	1	1	1	1	1	1	1	1	0	1	0
						Fetal Brain	7	[9]27-1ZNF331-2-FB1-11_M13R_2012-	X	1	1	1	x	0	1	1	1	x	0	0
						Fetal Brain	7	[10]27-1ZNF331-2-FB1-9_M13R_2012-0	X	0	0	0	0	0	0	0	0	0	0	0
						Fetal Brain	7	[11]27-1ZNF331-2-FB1-12_M13R_2012-	X	0	0	0	x	0	0	0	0	x	0	0
								Sequence Identifier		CpG_1	CpG_2	CpG_3	CpG_4	CpG_5	CpG_6	CpG_7	CpG_8	CpG_9	CpG_10	CpG_11
						Breast	2	[2]27-2ZNF331-2-RM66-4_M13R_2012-	X	1	1	1	1	1	1	1	1	1	1	1
						Breast	2	[3]27-2ZNF331-2-RM66-5_M13R_2012-	X	1	1	1	x	1	1	1	x	x	0	1
						Breast	2	[4]27-2ZNF331-2-RM66-6_M13R_2012-	X	1	1	1	x	1	1	1	x	x	0	1
						Breast	2	[5]27-2ZNF331-2-RM66-11_M13R_2012	X	1	1	1	x	1	1	1	x	x	0	1
						Breast	2	[6]27-2ZNF331-2-RM66-2_M13R_2012-	X	0	0	0	x	1	0	0	0	0	0	0
						Breast	2	[7]27-2ZNF331-2-RM66-1_M13R_2012-	X	0	0	0	x	0	0	0	0	x	0	0
						Breast	2	[8]27-2ZNF331-2-RM66-3_M13R_2012-	X	0	0	0	x	0	0	0	0	x	0	0
						Breast	2	[9]27-2ZNF331-2-RM66-9_M13R_2012-	X	0	0	0	x	0	0	0	0	x	0	0
						Breast	2	[10]27-2ZNF331-2-RM66-10_M13R_2012	X	0	0	0	x	0	0	0	0	x	0	0
						Breast	2	[11]27-2ZNF331-2-RM66-12_M13R_2012	X	0	0	0	x	0	0	0	0	x	0	0
								Sequence Identifier		CpG_1	CpG_2	CpG_3	CpG_4	CpG_5	CpG_6	CpG_7	CpG_8	CpG_9	CpG_10	CpG_11
						Blood	5	[2]27-3ZNF331-2-TC7-8_M13R_2012-0	X	1	1	1	x	1	1	1	1	1	1	1
						Blood	5	[3]27-3ZNF331-2-TC7-12_M13R_2012-	X	1	1	1	x	1	1	1	1	1	1	1
						Blood	5	[4]27-3ZNF331-2-TC7-3_M13R_2012-0	X	1	1	1	x	1	1	1	1	x	0	1
						Blood	5	[5]27-3ZNF331-2-TC7-5_M13R_2012-0	X	1	1	1	x	0	0	0	0	0	0	0
						Blood	5	[6]27-3ZNF331-2-TC7-9_M13R_2012-0	X	1	1	1	x	0	0	0	0	0	0	0
						Blood	5	[7]27-3ZNF331-2-TC7-11_M13R_2012-	X	1	0	0	x	0	0	0	0	x	0	0
						Blood	5	[8]27-3ZNF331-2-TC7-2_M13R_2012-0	X	0	0	0	x	0	0	0	0	0	0	0
						Blood	5	[9]27-3ZNF331-2-TC7-4_M13R_2012-0	X	0	0	0	x	0	0	0	0	x	0	0
						Blood	5	[10]27-3ZNF331-2-TC7-6_M13R_2012-0	X	0	0	0	x	0	0	0	0	x	0	0
						Blood	5	[11]27-3ZNF331-2-TC7-7_M13R_2012-0	X	0	0	0	x	0	0	0	0	x	0	0
						Blood	5	[12]27-3ZNF331-2-TC7-10_M13R_2012-	X	0	0	0	x	0	0	0	0	x	0	0
								Sequence Identifier		CpG_1	CpG_2	CpG_3	CpG_4	CpG_5	CpG_6	CpG_7	CpG_8	CpG_9	CpG_10	CpG_11
						Breast	2	[2]27-4ZNF331-2-RM66-4_M13R_2012-	C	1	1	1	1	1	1	1	1	1	1	1
						Breast	2	[3]27-4ZNF331-2-RM66-6_M13R_2012-	C	1	1	1	1	1	1	1	1	1	1	1
						Breast	2	[4]27-4ZNF331-2-RM66-7_M13R_2012-	C	1	1	1	1	1	1	1	1	1	1	1
						Breast	2	[5]27-4ZNF331-2-RM66-8_M13R_2012-	C	1	1	1	1	1	1	1	1	1	1	1
						Breast	2	[6]27-4ZNF331-2-RM66-12_M13R_2012	C	1	1	1	1	1	1	1	1	1	1	1
						Breast	2	[7]27-4ZNF331-2-RM66-12_M13R_2012	C	1	1	1	1	1	1	1	1	1	1	1
						Breast	2	[8]27-4ZNF331-2-RM66-7_M13R_2012-	C	1	1	1	0	1	1	1	1	1	1	1
						Breast	2	[9]27-4ZNF331-2-RM66-9_M13R_2012-	C	1	1	1	0	1	1	1	1	1	1	1
						Breast	2	[10]27-4ZNF331-2-RM66-1_M13R_2012-	G	1	1	0	x	0	1	1	0	0	0	0
						Breast	2	[11]27-4ZNF331-2-RM66-10_M13R_2012	G	0	0	0	x	0	0	0	0	0	0	0
								Sequence Identifier		CpG_1	CpG_2	CpG_3	CpG_4	CpG_5	CpG_6	CpG_7	CpG_8	CpG_9	CpG_10	CpG_11
							4	[2]27-5ZNF331-2-TC3-7_M13R_2012-0	X	0	0	0	x	0	0	0	0	x	0	0
							4	[3]27-5ZNF331-2-TC3-11_M13R_2012-	X	0	0	0	x	0	0	0	0	x	0	0
								Sequence Identifier		CpG_1	CpG_2	CpG_3	CpG_4	CpG_5	CpG_6	CpG_7	CpG_8	CpG_9	CpG_10	CpG_11
chr6	3794160	3795926	84.763	FAM50B	ASM	Blood	4	[2]11-rcFAM50B-TC003-1_M13R_2013-	A	1	1	1	1	1	1	1	1	1	1	1
						Blood	4	[3]11-rcFAM50B-TC003-2_M13R_2013-	A	1	1	1	1	1	1	1	1	1	1	1
						Blood	4	[4]11-rcFAM50B-TC003-3_M13R_2013-	A	1	1	1	1	1	1	1	1	1	1	1
						Blood	4	[5]11-rcFAM50B-TC003-5_M13R_2013-	A	1	1	1	1	1	1	1	1	1	1	1
						Blood	4	[6]11-rcFAM50B-TC003-6_M13R_2013-	A	1	1	1	1	1	1	1	1	1	1	1
						Blood	4	[7]11-rcFAM50B-TC003-8_M13R_2013-	A	1	1	1	1	1	1	1	1	1	1	1
						Blood	4	[8]11-rcFAM50B-TC003-11_M13R_2013	A	1	1	1	1	1	1	1	1	1	1	1
						Blood	4	[9]11-rcFAM50B-TC003-4_M13R_2013-	A	1	1	1	1	1	1	1	1	1	1	0
						Blood	4	[10]11-rcFAM50B-TC003-10_M13R_2013	A	1	1	1	1	1	0	1	1	1	1	1
						Blood	4	[11]11-rcFAM50B-TC003-7_M13R_2013-	G	0	0	0	0	0	0	0	0	1	0	0
						Blood	4	[12]11-rcFAM50B-TC003-9_M13R_2013-	G	0	0	0	0	0	0	0	0	0	0	0
						Blood	4	[13]11-rcFAM50B-TC003-12_M13R_2013	G	0	0	0	0	0	0	0	0	0	0	0
								Sequence Identifier		CpG_1	CpG_2	CpG_3	CpG_4	CpG_5	CpG_6	CpG_7	CpG_8	CpG_9	CpG_10	CpG_11
						Breast	2	[2]13-rcFAM50B-RM066-2_M13R_2013-	G	1	1	1	1	1	1	1	1	1	1	1
						Breast	2	[3]13-rcFAM50B-RM066-4_M13R_2013-	G	1	1	1	1	1	1	1	1	1	1	1
						Breast	2	[4]13-rcFAM50B-RM066-6_M13R_2013-	G	1	1	1	1	1	1	1	1	1	1	1
						Breast	2	[5]13-rcFAM50B-RM066-7_M13R_2013-	G	1	1	1	1	1	1	1	1	1	1	1
						Breast	2	[6]13-rcFAM50B-RM066-9_M13R_2013-	G	1	1	1	1	1	1	1	1	1	1	1
						Breast	2	[7]13-rcFAM50B-RM066-12_M13R_2013	A	1	1	1	1	1	1	1	1	1	1	1
						Breast	2	[8]13-rcFAM50B-RM066-3_M13R_2013-	A	1	0	1	0	0	0	0	0	0	0	0
						Breast	2	[9]13-rcFAM50B-RM066-10_M13R_2013	A	0	0	1	0	0	0	0	0	0	0	0
						Breast	2	[10]13-rcFAM50B-RM066-1_M13R_2013-	A	0	0	0	0	0	0	0	0	0	0	0
						Breast	2	[11]13-rcFAM50B-RM066-5_M13R_2013-	A	0	0	0	0	0	0	0	0	0	0	0
						Breast	2	[12]13-rcFAM50B-RM066-8_M13R_2013-	A	0	0	0	0	0	0	0	0	0	0	0
						Breast	2	[13]13-rcFAM50B-RM066-11_M13R_2013	A	0	0	0	0	0	0	0	0	0	0	0
								Sequence Identifier		CpG_1	CpG_2	CpG_3	CpG_4	CpG_5	CpG_6	CpG_7	CpG_8	CpG_9	CpG_10	CpG_11
						Breast	3	[2]14-rcFAM50B-RM070-1_M13R_2013-	G	1	1	1	1	1	1	1	1	1	1	1
						Breast	3	[3]14-rcFAM50B-RM070-2_M13R_2013-	G	1	1	1	1	1	1	1	1	1	1	1
						Breast	3	[4]14-rcFAM50B-RM070-4_M13R_2013-	G	1	1	1	1	1	1	1	1	1	1	1
						Breast	3	[5]14-rcFAM50B-RM070-6_M13R_2013-	G	1	1	1	1	1	1	1	1	1	1	1
						Breast	3	[6]14-rcFAM50B-RM070-7_M13R_2013-	G	1	1	1	1	1	1	1	1	1	1	1
						Breast	3	[7]14-rcFAM50B-RM070-3_M13R_2013-	G	1	1	1	0	1	1	1	1	1	1	1
						Breast	3	[8]14-rcFAM50B-RM070-8_M13R_2013-	G	1	1	1	1	1	1	1	1	1	0	1
						Breast	3	[9]14-rcFAM50B-RM070-11_M13R_2013	G	0	0	1	1	1	1	1	1	1	1	1
						Breast	3	[10]14-rcFAM50B-RM070-5_M13R_2013-	G	0	0	0	0	0	1	1	1	1	1	1
						Breast	3	[11]14-rcFAM50B-RM070-12_M13R_2013	A	0	0	1	0	0	0	0	0	0	0	0
						Breast	3	[12]14-rcFAM50B-RM070-10_M13R_2013	A	0	0	0	0	0	0	0	0	0	0	0
								Sequence Identifier		CpG_1	CpG_2	CpG_3	CpG_4	CpG_5	CpG_6	CpG_7	CpG_8	CpG_9	CpG_10	CpG_11	CpG_12	CpG_13	CpG_14	CpG_15	CpG_16	CpG_17
chr10	27742232	27743341	35.217	PTCHD3	ASM	Breast	1	[2]21-PTCHD-RM035-1_M13R_2013-04-	A	1	1	1	1	1	1	1	1	1	1	1	1	1	1	1	1	1
						Breast	1	[3]21-PTCHD-RM035-2_M13R_2013-04-	A	1	1	1	1	1	1	1	1	1	1	1	1	1	1	1	1	1
						Breast	1	[4]21-PTCHD-RM035-4_M13R_2013-04-	A	1	1	1	1	1	1	1	1	1	1	1	1	1	1	1	1	1
						Breast	1	[5]21-PTCHD-RM035-12_M13R_2013-04	A	1	1	1	1	1	1	1	1	1	1	1	1	1	1	1	1	1
						Breast	1	[6]21-PTCHD-RM035-8_M13R_2013-04-	A	1	1	1	1	1	1	1	0	1	1	1	1	1	1	1	1	1
						Breast	1	[7]21-PTCHD-RM035-11_M13R_2013-04	G	0	0	0	0	0	1	0	0	0	0	0	1	0	0	1	1	0
						Breast	1	[8]21-PTCHD-RM035-3_M13R_2013-04-	G	0	0	0	0	1	0	0	0	0	0	1	0	0	0	1	0	0
						Breast	1	[9]21-PTCHD-RM035-9_M13R_2013-04-	G	1	1	1	0	0	0	0	0	0	0	0	0	0	0	0	0	0
						Breast	1	[10]21-PTCHD-RM035-10_M13R_2013-04	G	0	0	0	0	0	1	0	1	0	0	1	0	0	0	0	0	0
						Breast	1	[11]21-PTCHD-RM035-5_M13R_2013-04-	G	0	0	0	0	0	0	0	0	0	0	0	0	0	0	0	0	1
						Breast	1	[12]21-PTCHD-RM035-7_M13R_2013-04-	G	0	0	0	0	0	0	0	0	1	0	0	0	0	0	0	0	0
								Sequence Identifier		CpG_1	CpG_2	CpG_3	CpG_4	CpG_5	CpG_6	CpG_7	CpG_8	CpG_9	CpG_10	CpG_11	CpG_12	CpG_13	CpG_14	CpG_15	CpG_16	CpG_17
							3	[2]22-PTCHD-RM070-1_M13R_2013-04-	A	1	1	1	1	1	1	1	1	1	1	1	1	1	1	1	1	1
						Breast	3	[3]22-PTCHD-RM070-2_M13R_2013-04-	A	1	1	1	1	1	1	1	1	1	1	1	1	1	1	1	1	1
						Breast	3	[4]22-PTCHD-RM070-3_M13R_2013-04-	A	1	1	1	1	1	1	1	1	1	1	1	1	1	1	1	1	1
						Breast	3	[5]22-PTCHD-RM070-7_M13R_2013-04-	A	1	1	1	1	1	1	1	1	1	1	1	1	1	1	1	1	1
						Breast	3	[6]22-PTCHD-RM070-8_M13R_2013-04-	A	1	1	1	1	1	1	1	1	1	1	1	1	1	1	1	1	1
						Breast	3	[7]22-PTCHD-RM070-10_M13R_2013-04	A	1	1	1	1	1	1	1	1	1	1	1	1	1	1	1	1	1
						Breast	3	[8]22-PTCHD-RM070-4_M13R_2013-04-	A	1	1	1	1	1	1	1	1	1	1	1	0	1	1	1	1	1
						Breast	3	[9]22-PTCHD-RM070-6_M13R_2013-04-	G	0	0	0	1	1	0	1	0	1	0	0	1	1	0	0	0	1
						Breast	3	[10]22-PTCHD-RM070-12_M13R_2013-04	G	0	0	1	0	0	0	0	1	1	0	0	1	0	0	0	0	0
						Breast	3	[11]22-PTCHD-RM070-9_M13R_2013-04-	G	0	0	x	0	x	1	0	0	0	1	0	0	0	0	0	0	0
						Breast	3	[12]22-PTCHD-RM070-5_M13R_2013-04-	G	0	0	1	0	0	0	0	0	0	0	0	0	0	0	0	0	1
								Sequence Identifier		CpG_1	CpG_2	CpG_3	CpG_4	CpG_5	CpG_6	CpG_7	CpG_8	CpG_9	CpG_10	CpG_11	CpG_12	CpG_13	CpG_14	CpG_15	CpG_16	CpG_17
						Blood	4	[2]23-PTCHD-TC003-2_M13R_2013-04-	A	1	1	1	1	1	1	1	1	1	1	1	1	1	1	1	1	1
						Blood	4	[3]23-PTCHD-TC003-3_M13R_2013-04-	A	1	1	1	1	1	1	1	1	1	1	1	1	1	1	1	1	1
						Blood	4	[4]23-PTCHD-TC003-11_M13R_2013-04	A	1	1	1	1	1	1	1	1	1	1	1	1	1	1	1	1	1
						Blood	4	[5]23-PTCHD-TC003-12_M13R_2013-04	A	0	1	1	1	1	1	1	1	1	1	1	1	1	1	1	1	1
						Blood	4	[6]23-PTCHD-TC003-6_M13R_2013-04-	A	1	1	1	1	1	1	1	1	1	1	1	1	0	0	1	1	0
						Blood	4	[7]23-PTCHD-TC003-9_M13R_2013-04-	A	1	1	0	0	1	1	1	1	1	1	0	1	0	0	0	0	1
						Blood	4	[8]23-PTCHD-TC003-8_M13R_2013-04-	G	1	0	0	1	1	0	0	0	0	0	1	0	0	1	1	1	1
						Blood	4	[9]23-PTCHD-TC003-5_M13R_2013-04-	G	0	0	1	0	1	0	0	0	1	0	1	0	0	0	0	0	1
						Blood	4	[10]23-PTCHD-TC003-7_M13R_2013-04-	G	0	1	0	0	1	0	0	0	0	0	1	0	0	0	0	0	0
						Blood	4	[11]23-PTCHD-TC003-1_M13R_2013-04-	G	0	0	0	0	0	0	0	1	0	0	1	0	0	0	0	0	0
								Sequence Identifier		CpG_1	CpG_2	CpG_3	CpG_4	CpG_5	CpG_6	CpG_7	CpG_8	CpG_9	CpG_10	CpG_11	CpG_12	CpG_13
chr7	129917956	129920300	52.122	MEST;MESTIT1;MIR335	ASM	Breast	2	[2]41-MEST-RM066-5_M13R_2013-04-2	A	1	1	1	1	1	1	1	1	1	1	1	1	1
						Breast	2	[3]41-MEST-RM066-6_M13R_2013-04-2	A	1	1	1	1	1	1	1	1	1	1	1	1	1
						Breast	2	[4]41-MEST-RM066-9_M13R_2013-04-2	A	1	1	1	1	1	1	1	1	1	1	1	1	1
						Breast	2	[5]41-MEST-RM066-10_M13R_2013-04-	A	1	1	1	1	1	1	1	1	1	1	1	1	1
						Breast	2	[6]41-MEST-RM066-11_M13R_2013-04-	A	0	1	1	1	1	1	1	1	1	1	1	1	1
						Breast	2	[7]41-MEST-RM066-1_M13R_2013-04-2	A	0	0	0	1	1	1	1	1	1	1	1	1	1
						Breast	2	[8]41-MEST-RM066-2_M13R_2013-04-2	G	1	1	1	1	0	0	1	0	0	0	0	0	0
						Breast	2	[9]41-MEST-RM066-7_M13R_2013-04-2	G	0	0	0	1	0	0	0	0	0	1	0	0	0
						Breast	2	[10]41-MEST-RM066-4_M13R_2013-04-2	G	0	0	0	0	0	0	0	0	0	0	0	0	0
						Breast	2	[11]41-MEST-RM066-8_M13R_2013-04-2	G	0	0	0	0	0	0	0	0	0	0	0	0	0
						Breast	2	[12]41-MEST-RM066-12_M13R_2013-04-	G	0	0	0	0	x	0	0	0	0	0	0	0	0
								Sequence Identifier		CpG_1	CpG_2	CpG_3	CpG_4	CpG_5	CpG_6	CpG_7	CpG_8	CpG_9	CpG_10	CpG_11	CpG_12	CpG_13
						Breast	3	[2]42-MEST-RM070-1_M13R_2013-04-2	G	1	1	1	1	1	1	1	1	1	1	1	1	1
						Breast	3	[3]42-MEST-RM070-3_M13R_2013-04-2	G	1	1	1	1	1	1	1	1	1	1	1	1	1
						Breast	3	[4]42-MEST-RM070-5_M13R_2013-04-2	G	1	1	1	1	1	1	1	1	1	1	1	1	1
						Breast	3	[5]42-MEST-RM070-6_M13R_2013-04-2	G	1	1	1	1	1	1	1	1	1	1	1	1	1
						Breast	3	[6]42-MEST-RM070-7_M13R_2013-04-2	G	1	1	1	1	1	1	1	1	1	1	1	1	1
						Breast	3	[7]42-MEST-RM070-10_M13R_2013-04-	G	1	1	1	1	1	1	1	1	1	1	1	1	1
						Breast	3	[8]42-MEST-RM070-9_M13R_2013-04-2	G	1	1	0	1	1	1	1	1	1	1	1	1	1
						Breast	3	[9]42-MEST-RM070-12_M13R_2013-04-	G	0	0	1	1	1	1	1	1	1	1	1	1	1
						Breast	3	[10]42-MEST-RM070-2_M13R_2013-04-2	A	0	0	1	0	0	0	0	0	0	0	0	0	0
						Breast	3	[11]42-MEST-RM070-4_M13R_2013-04-2	A	0	0	0	0	0	0	0	0	0	0	0	0	0
						Breast	3	[12]42-MEST-RM070-8_M13R_2013-04-2	A	0	0	0	0	x	0	0	0	0	0	0	0	0
								Sequence Identifier		CpG_1	CpG_2	CpG_3	CpG_4	CpG_5	CpG_6	CpG_7	CpG_8	CpG_9	CpG_10	CpG_11	CpG_12	CpG_13
						Fetal Brain	8	[2]43-MEST-HuFNSC02-1_M13R_2013-0	G	1	1	1	1	1	1	1	1	1	1	1	1	1
						Fetal Brain	8	[3]43-MEST-HuFNSC02-2_M13R_2013-0	G	1	1	1	1	1	1	1	1	1	1	1	1	1
						Fetal Brain	8	[4]43-MEST-HuFNSC02-3_M13R_2013-0	G	1	1	1	1	1	1	1	1	1	1	1	1	1
						Fetal Brain	8	[5]43-MEST-HuFNSC02-4_M13R_2013-0	G	1	1	1	1	1	1	1	1	1	1	1	1	1
						Fetal Brain	8	[6]43-MEST-HuFNSC02-6_M13R_2013-0	G	1	1	1	1	1	1	1	1	1	1	1	1	1
						Fetal Brain	8	[7]43-MEST-HuFNSC02-9_M13R_2013-0	G	1	1	1	1	1	1	1	1	1	1	1	1	1
						Fetal Brain	8	[8]43-MEST-HuFNSC02-12_M13R_2013-	G	1	1	1	1	1	1	1	1	1	1	1	1	1
						Fetal Brain	8	[9]43-MEST-HuFNSC02-5_M13R_2013-0	A	0	0	0	0	0	0	0	0	0	0	0	0	0
						Fetal Brain	8	[10]43-MEST-HuFNSC02-7_M13R_2013-0	A	0	0	0	0	0	0	0	0	0	0	0	0	0
						Fetal Brain	8	[11]43-MEST-HuFNSC02-8_M13R_2013-0	A	0	0	0	0	0	0	0	0	0	0	0	0	0
						Fetal Brain	8	[12]43-MEST-HuFNSC02-10_M13R_2013-	A	0	0	0	0	0	0	0	0	0	0	0	0	0
						Fetal Brain	8	[13]43-MEST-HuFNSC02-11_M13R_2013-	A	0	0	0	0	0	0	0	0	0	0	0	0	0
								Sequence Identifier		CpG_1	CpG_2	CpG_3	CpG_4	CpG_5	CpG_6	CpG_7	CpG_8	CpG_9	CpG_10	CpG_11	CpG_12	CpG_13	CpG_14	CpG_15	CpG_16	CpG_17	CpG_18	CpG_19	CpG_20	CpG_21	CpG_22	CpG_23	CpG_24	CpG_25	CpG_26	CpG_27	CpG_28	CpG_29	CpG_30
chr21	46405151	46407004	56.146	C21orf56	ASM	Fetal Brain	8	[2]51-C21orf56-HuFNSC02-1_M13R_20	G	1	1	1	1	1	1	1	1	1	1	1	1	1	1	1	1	1	1	1	1	1	1	1	1	1	1	1	x	1	1
						Fetal Brain	8	[3]51-C21orf56-HuFNSC02-2_M13R_20	G	1	1	1	1	1	1	1	1	1	1	1	1	1	1	1	1	1	1	1	1	1	1	1	1	1	1	1	x	1	1
						Fetal Brain	8	[4]51-C21orf56-HuFNSC02-3_M13R_20	G	1	1	1	1	1	1	1	1	1	1	1	1	1	1	1	1	1	1	1	1	1	1	1	1	1	1	1	x	1	1
						Fetal Brain	8	[5]51-C21orf56-HuFNSC02-5_M13R_20	G	1	1	1	1	1	1	1	1	1	1	1	1	1	1	1	1	1	1	1	1	1	1	1	1	1	1	1	x	1	1
						Fetal Brain	8	[6]51-C21orf56-HuFNSC02-6_M13R_20	G	1	1	1	1	1	1	1	1	1	1	1	1	1	1	1	1	1	1	1	1	1	1	1	1	1	1	1	x	1	1
						Fetal Brain	8	[7]51-C21orf56-HuFNSC02-7_M13R_20	G	1	1	1	1	1	1	1	1	1	1	1	1	1	1	1	1	1	1	1	1	1	1	1	1	1	1	1	x	1	1
						Fetal Brain	8	[8]51-C21orf56-HuFNSC02-11_M13R_2	G	1	1	1	1	1	1	1	1	1	1	1	1	1	1	1	1	1	1	1	1	1	1	1	1	1	1	1	x	1	1
						Fetal Brain	8	[9]51-C21orf56-HuFNSC02-12_M13R_2	G	1	1	1	1	1	1	1	1	1	1	1	1	1	1	1	1	1	1	1	1	1	1	1	1	1	1	1	x	1	1
						Fetal Brain	8	[10]51-C21orf56-HuFNSC02-8_M13R_20	G	1	1	1	1	1	1	1	1	1	1	1	1	1	1	1	1	1	0	1	1	1	1	1	1	1	1	1	x	1	1
						Fetal Brain	8	[11]51-C21orf56-HuFNSC02-9_M13R_20	A	0	0	1	0	1	0	0	0	0	0	0	0	0	0	0	0	0	0	0	0	0	0	0	0	0	0	0	0	0	1
						Fetal Brain	8	[12]51-C21orf56-HuFNSC02-10_M13R_2	A	0	0	1	0	1	0	0	0	0	0	0	0	0	0	0	0	0	0	0	0	0	0	0	0	0	0	0	0	0	1
								Sequence Identifier		CpG_1	CpG_2	CpG_3	CpG_4	CpG_5	CpG_6	CpG_7	CpG_8	CpG_9	CpG_10	CpG_11	CpG_12	CpG_13	CpG_14	CpG_15	CpG_16	CpG_17
								Sequence Identifier		CpG_1	CpG_2	CpG_3	CpG_4	CpG_5	CpG_6
chr20	56859118	56861388	35.393	GNAS	ASM	Fetal Brain	8	[2]711-rcGNAS1-HuFNSC02-1_M13R_20	A	1	1	1	1	1	1
						Fetal Brain	8	[3]711-rcGNAS1-HuFNSC02-8_M13R_20	A	1	1	1	1	1	1
						Fetal Brain	8	[4]711-rcGNAS1-HuFNSC02-10_M13R_2	A	1	1	1	1	1	1
						Fetal Brain	8	[5]711-rcGNAS1-HuFNSC02-3_M13R_20	A	1	1	1	1	1	0
						Fetal Brain	8	[6]711-rcGNAS1-HuFNSC02-2_M13R_20	A	1	0	1	0	1	1
						Fetal Brain	8	[7]711-rcGNAS1-HuFNSC02-4_M13R_20	G	0	0	0	0	0	0
						Fetal Brain	8	[8]711-rcGNAS1-HuFNSC02-5_M13R_20	G	0	0	0	0	0	0
						Fetal Brain	8	[9]711-rcGNAS1-HuFNSC02-6_M13R_20	G	0	0	0	0	0	0
						Fetal Brain	8	[10]711-rcGNAS1-HuFNSC02-7_M13R_20	G	0	0	0	0	0	0
						Fetal Brain	8	[11]711-rcGNAS1-HuFNSC02-9_M13R_20	G	0	0	0	0	0	0
						Fetal Brain	8	[12]711-rcGNAS1-HuFNSC02-11_M13R_2	G	0	0	0	0	0	0
								Sequence Identifier		CpG_1	CpG_2	CpG_3	CpG_4	CpG_5	CpG_6	CpG_7	CpG_8	CpG_9	CpG_10
						Fetal Brain	8	[2]721-rcGNAS2-HuFNSC02-1_M13R_20	A	1	1	1	1	1	1	1	1	1	1
						Fetal Brain	8	[3]721-rcGNAS2-HuFNSC02-2_M13R_20	A	1	1	1	1	1	1	1	1	1	1
						Fetal Brain	8	[4]721-rcGNAS2-HuFNSC02-6_M13R_20	A	1	1	1	1	1	1	1	1	1	1
						Fetal Brain	8	[5]721-rcGNAS2-HuFNSC02-10_M13R_2	A	1	1	1	1	1	1	1	1	1	1
						Fetal Brain	8	[6]721-rcGNAS2-HuFNSC02-4_M13R_20	A	1	1	1	1	1	1	0	1	1	1
						Fetal Brain	8	[7]721-rcGNAS2-HuFNSC02-7_M13R_20	A	0	1	1	1	1	1	1	0	0	1
						Fetal Brain	8	[8]721-rcGNAS2-HuFNSC02-3_M13R_20	G	0	0	0	0	0	0	0	0	0	0
						Fetal Brain	8	[9]721-rcGNAS2-HuFNSC02-5_M13R_20	G	0	0	0	0	0	0	0	0	0	0
						Fetal Brain	8	[10]721-rcGNAS2-HuFNSC02-8_M13R_20	G	0	0	0	0	0	0	0	0	0	0
						Fetal Brain	8	[11]721-rcGNAS2-HuFNSC02-9_M13R_20	G	0	0	0	0	0	0	0	0	0	0
						Fetal Brain	8	[12]721-rcGNAS2-HuFNSC02-11_M13R_2	G	0	0	0	0	0	0	0	0	0	0
						Fetal Brain	8	[13]721-rcGNAS2-HuFNSC02-12_M13R_2	G	0	0	0	0	0	0	0	0	0	0
								Sequence Identifier		CpG_1	CpG_2	CpG_3	CpG_4	CpG_5	CpG_6	CpG_7	CpG_8	CpG_9	CpG_10
						Blood	6	[2]722-rcGNAS2-TC009-1_M13R_2013-	A	1	1	1	1	1	1	1	1	1	1
						Blood	6	[3]722-rcGNAS2-TC009-3_M13R_2013-	A	1	1	1	1	1	1	1	1	1	1
						Blood	6	[4]722-rcGNAS2-TC009-4_M13R_2013-	A	1	1	1	1	1	1	1	1	1	1
						Blood	6	[5]722-rcGNAS2-TC009-9_M13R_2013-	A	1	1	1	1	1	1	1	1	1	1
						Blood	6	[6]722-rcGNAS2-TC009-10_M13R_2013	A	1	1	1	1	1	1	1	1	1	1
						Blood	6	[7]722-rcGNAS2-TC009-11_M13R_2013	A	1	1	1	1	1	1	1	1	1	1
						Blood	6	[8]722-rcGNAS2-TC009-5_M13R_2013-	A	0	0	1	1	1	1	1	1	1	1
						Blood	6	[9]722-rcGNAS2-TC009-2_M13R_2013-	G	0	0	0	0	0	0	0	1	0	0
						Blood	6	[10]722-rcGNAS2-TC009-6_M13R_2013-	G	1	0	0	0	0	0	0	0	0	0
						Blood	6	[11]722-rcGNAS2-TC009-8_M13R_2013-	G	0	0	0	0	1	0	0	0	0	0
						Blood	6	[12]722-rcGNAS2-TC009-7_M13R_2013-	G	0	0	0	0	0	0	0	0	0	0
						Blood	6	[13]722-rcGNAS2-TC009-12_M13R_2013	G	0	0	0	0	0	0	0	0	0	0
								Sequence Identifier		CpG_1	CpG_2	CpG_3	CpG_4	CpG_5	CpG_6	CpG_7	CpG_8	CpG_9	CpG_10
						Breast	3	[2]723-rcGNAS2-RM070-6_M13R_2013-	A	1	1	1	1	1	1	1	1	1	1
						Breast	3	[3]723-rcGNAS2-RM070-7_M13R_2013-	A	1	1	1	1	1	1	1	1	1	1
						Breast	3	[4]723-rcGNAS2-RM070-9_M13R_2013-	A	1	1	1	1	1	1	1	1	1	1
						Breast	3	[5]723-rcGNAS2-RM070-3_M13R_2013-	A	0	1	1	1	1	1	1	1	1	1
						Breast	3	[6]723-rcGNAS2-RM070-4_M13R_2013-	A	1	1	1	1	1	1	1	1	0	0
						Breast	3	[7]723-rcGNAS2-RM070-8_M13R_2013-	G	0	0	0	1	0	0	0	1	1	1
						Breast	3	[8]723-rcGNAS2-RM070-1_M13R_2013-	G	0	1	0	0	0	0	0	0	0	0
						Breast	3	[9]723-rcGNAS2-RM070-10_M13R_2013	G	0	1	0	0	0	0	0	0	0	0
						Breast	3	[10]723-rcGNAS2-RM070-12_M13R_2013	G	0	1	0	0	0	0	0	0	0	0
						Breast	3	[11]723-rcGNAS2-RM070-2_M13R_2013-	G	0	0	0	0	0	0	0	0	0	0
						Breast	3	[12]723-rcGNAS2-RM070-11_M13R_2013	G	0	0	0	0	0	0	0	0	0	0
								Sequence Identifier		CpG_1	CpG_2	CpG_3	CpG_4	CpG_5	CpG_6	CpG_7	CpG_8	CpG_9	CpG_10	CpG_11	CpG_12	CpG_13	CpG_14
chr1	44341526	44342035	22.614	KLF17	ASM	Blood	5	[2]81-rcKLF17-TC007-6_M13R	G	1	1	1	1	1	1	1	1	1	1	1	1	1	1
						Blood	5	[3]81-rcKLF17-TC007-4_M13R	G	1	1	1	1	1	1	1	0	1	1	1	1	1	1
						Blood	5	[4]81-rcKLF17-TC007-3_M13R	A	1	1	0	0	1	1	1	1	1	0	1	0	0	1
						Blood	5	[5]81-rcKLF17-TC007-10_M13R	A	0	1	1	1	1	1	1	0	0	0	0	1	x	0
								Sequence Identifier		CpG_1	CpG_2	CpG_3	CpG_4	CpG_5	CpG_6	CpG_7	CpG_8	CpG_9	CpG_10	CpG_11	CpG_12	CpG_13	CpG_14
						Fetal Brain	8	[2]82-rcKLF17-HuFNSC02-2_M13R	G	1	1	1	1	1	1	1	1	1	1	1	1	0	1
						Fetal Brain	8	[3]82-rcKLF17-HuFNSC02-3_M13R	A	1	1	1	1	1	1	1	0	1	0	0	1	0	1
								Sequence Identifier		CpG_1	CpG_2	CpG_3	CpG_4	CpG_5	CpG_6	CpG_7	CpG_8	CpG_9	CpG_10	CpG_11	CpG_12	CpG_13	CpG_14	CpG_15	CpG_16	CpG_17	CpG_18	CpG_19	CpG_20	CpG_21	CpG_22	CpG_23	CpG_24	CpG_25
chr10	45013972	45015094	81.068	LOC338579;MIR3156	ASM	Breast	1	[2]91-LOC338579-RM035-1_M13R_2013	G	1	1	1	0	1	1	1	1	1	1	1	1	1	1	1	1	1	1	1	1	1	1	1	1	1
						Breast	1	[3]91-LOC338579-RM035-2_M13R_2013	G	1	1	1	1	1	1	1	1	1	1	1	1	1	1	1	1	1	1	1	1	0	1	1	1	1
						Breast	1	[4]91-LOC338579-RM035-3_M13R_2013	G	1	1	1	1	1	1	1	1	1	1	1	1	1	1	1	1	1	1	1	1	0	1	1	1	1
						Breast	1	[5]91-LOC338579-RM035-5_M13R_2013	G	1	1	1	1	0	1	1	1	1	1	1	1	1	1	1	1	1	1	1	1	1	1	1	1	1
						Breast	1	[6]91-LOC338579-RM035-6_M13R_2013	G	1	0	1	1	1	1	1	1	1	1	1	1	1	1	1	1	1	1	1	1	1	1	1	1	1
						Breast	1	[7]91-LOC338579-RM035-7_M13R_2013	G	1	1	1	1	1	1	1	1	1	1	1	1	1	1	1	1	1	1	1	1	0	1	1	1	1
						Breast	1	[8]91-LOC338579-RM035-10_M13R_201	G	1	1	1	1	0	1	1	1	1	1	1	1	1	1	1	1	1	1	1	1	1	1	1	1	1
						Breast	1	[9]91-LOC338579-RM035-12_M13R_201	G	1	1	1	1	1	1	1	1	1	1	1	1	1	1	1	1	1	1	1	0	1	1	1	1	1
						Breast	1	[10]91-LOC338579-RM035-9_M13R_2013	G	1	1	1	1	0	1	1	1	1	1	1	1	1	1	1	0	1	1	1	1	1	1	1	1	1
						Breast	1	[11]91-LOC338579-RM035-11_M13R_201	G	1	1	1	1	1	1	0	1	1	0	1	1	1	1	1	1	1	1	1	1	1	1	1	1	1
						Breast	1	[12]91-LOC338579-RM035-4_M13R_2013	T	1	1	1	1	1	1	x	1	0	1	1	1	1	1	1	1	1	1	1	1	1	1	0	1	1
						Breast	1	[13]91-LOC338579-RM035-8_M13R_2013	T	1	1	1	1	1	1	1	1	1	1	1	1	1	x	1	1	1	1	1	1	1	1	0	0	1
								Sequence Identifier		CpG_1	CpG_2	CpG_3	CpG_4	CpG_5	CpG_6	CpG_7	CpG_8	CpG_9	CpG_10	CpG_11	CpG_12	CpG_13	CpG_14	CpG_15	CpG_16	CpG_17	CpG_18	CpG_19	CpG_20	CpG_21	CpG_22	CpG_23	CpG_24	CpG_25
						Fetal Brain	7	[2]92-LOC338579-HuFNSC01-3_M13R_2	G	1	1	1	1	1	1	x	1	1	1	1	1	1	1	1	1	1	1	1	1	1	1	1	1	1
						Fetal Brain	7	[3]92-LOC338579-HuFNSC01-6_M13R_2	G	1	1	1	1	1	1	x	1	1	1	1	1	1	1	1	1	1	1	1	1	1	1	1	1	1
						Fetal Brain	7	[4]92-LOC338579-HuFNSC01-9_M13R_2	G	1	1	1	1	1	1	x	1	1	1	1	1	1	1	1	1	1	1	1	1	1	1	1	1	1
						Fetal Brain	7	[5]92-LOC338579-HuFNSC01-10_M13R_	G	1	1	1	1	1	1	x	1	1	1	1	1	1	1	1	1	1	1	1	1	1	1	1	1	1
						Fetal Brain	7	[6]92-LOC338579-HuFNSC01-8_M13R_2	G	0	1	1	1	1	1	x	1	1	1	1	1	1	1	1	1	1	1	1	1	1	1	1	1	1
						Fetal Brain	7	[7]92-LOC338579-HuFNSC01-4_M13R_2	G	1	0	1	1	1	1	x	1	1	1	1	1	1	1	1	1	1	1	1	0	1	1	1	1	1
						Fetal Brain	7	[8]92-LOC338579-HuFNSC01-12_M13R_	G	0	1	1	1	1	1	x	1	1	0	1	1	1	1	1	1	1	0	1	0	0	1	1	0	0
						Fetal Brain	7	[9]92-LOC338579-HuFNSC01-11_M13R_	G	1	1	1	1	0	1	x	1	1	0	0	1	1	1	1	0	1	0	1	1	1	0	0	0	0
						Fetal Brain	7	[10]92-LOC338579-HuFNSC01-5_M13R_2	A	0	0	1	0	1	1	x	0	1	1	0	1	0	0	1	1	0	1	1	1	1	0	0	1	1
						Fetal Brain	7	[11]92-LOC338579-HuFNSC01-7_M13R_2	A	0	0	1	1	0	0	x	1	1	0	0	0	1	1	0	1	1	1	1	1	0	0	0	0	0
						Fetal Brain	7	[12]92-LOC338579-HuFNSC01-2_M13R_2	A	0	1	0	0	0	1	x	1	1	0	0	0	0	1	1	0	0	0	1	1	0	0	0	0	0
						Fetal Brain	7	[13]92-LOC338579-HuFNSC01-1_M13R_2	A	0	0	1	0	1	1	x	1	0	0	0	0	0	1	1	0	0	0	1	0	0	0	0	0	0
								Sequence Identifier		CpG_1	CpG_2	CpG_3	CpG_4	CpG_5	CpG_6	CpG_7	CpG_8	CpG_9	CpG_10	CpG_11	CpG_12	CpG_13	CpG_14	CpG_15	CpG_16	CpG_17	CpG_18
chr16	3421758	3422232	35.873	ZNF597	ASM	Blood	4	[2]101-ZNF597-TC003-1_M13R_2013-0	G	1	1	1	1	1	1	1	1	1	1	1	1	1	1	1	1	1	1
						Blood	4	[3]101-ZNF597-TC003-3_M13R_2013-0	G	1	1	1	1	1	1	1	1	1	1	1	1	1	1	1	1	1	1
						Blood	4	[4]101-ZNF597-TC003-4_M13R_2013-0	G	1	1	1	1	1	1	1	1	1	1	1	1	1	1	1	1	1	1
						Blood	4	[5]101-ZNF597-TC003-5_M13R_2013-0	G	1	1	1	1	1	1	1	1	1	1	1	1	1	1	1	1	1	1
						Blood	4	[6]101-ZNF597-TC003-6_M13R_2013-0	G	1	1	1	1	1	1	1	1	1	1	1	1	1	1	1	1	1	1
						Blood	4	[7]101-ZNF597-TC003-9_M13R_2013-0	G	1	1	1	1	1	1	1	1	1	1	1	1	1	1	1	1	1	1
						Blood	4	[8]101-ZNF597-TC003-11_M13R_2013-	G	1	1	1	1	1	1	1	1	1	1	1	1	1	1	1	1	1	1
						Blood	4	[9]101-ZNF597-TC003-2_M13R_2013-0	G	1	1	0	1	1	1	1	1	1	1	1	1	1	1	1	1	1	1
						Blood	4	[10]101-ZNF597-TC003-10_M13R_2013-	A	1	1	1	1	0	0	0	0	1	0	0	0	0	0	0	0	0	0
						Blood	4	[11]101-ZNF597-TC003-8_M13R_2013-0	A	1	1	1	0	0	0	0	0	0	0	0	0	0	0	0	0	0	0
						Blood	4	[12]101-ZNF597-TC003-7_M13R_2013-0	A	0	0	0	1	0	0	0	0	0	0	0	0	0	0	0	0	0	0
						Blood	4	[13]101-ZNF597-TC003-12_M13R_2013-	A	1	0	0	0	0	0	0	0	0	0	0	0	0	0	0	0	0	0
								Sequence Identifier		CpG_1	CpG_2	CpG_3	CpG_4	CpG_5	CpG_6	CpG_7	CpG_8	CpG_9	CpG_10	CpG_11	CpG_12	CpG_13	CpG_14	CpG_15	CpG_16	CpG_17	CpG_18
						Breast	3	[2]102-ZNF597-RM070-1_M13R_2013-0	G	1	1	1	1	1	1	1	1	1	1	1	1	1	1	1	1	1	1
						Breast	3	[3]102-ZNF597-RM070-2_M13R_2013-0	G	1	1	1	1	1	1	1	1	1	1	1	1	1	1	1	1	1	1
						Breast	3	[4]102-ZNF597-RM070-3_M13R_2013-0	G	1	1	1	1	1	1	1	1	1	1	1	1	1	1	1	1	1	1
						Breast	3	[5]102-ZNF597-RM070-4_M13R_2013-0	G	1	1	1	1	1	1	1	1	1	1	1	1	1	1	1	1	1	1
						Breast	3	[6]102-ZNF597-RM070-6_M13R_2013-0	G	1	1	1	1	1	1	1	1	1	1	1	1	1	1	1	1	1	1
						Breast	3	[7]102-ZNF597-RM070-7_M13R_2013-0	G	1	1	1	1	1	1	1	1	1	1	1	1	1	1	1	1	1	1
						Breast	3	[8]102-ZNF597-RM070-8_M13R_2013-0	G	1	1	1	1	1	1	1	1	1	1	1	1	1	1	1	1	1	1
						Breast	3	[9]102-ZNF597-RM070-11_M13R_2013-	G	1	1	1	1	1	1	1	1	1	1	1	1	1	1	1	1	1	1
						Breast	3	[10]102-ZNF597-RM070-10_M13R_2013-	G	1	1	1	1	1	1	1	1	1	1	0	1	1	1	1	1	1	1
						Breast	3	[11]102-ZNF597-RM070-5_M13R_2013-0	G	1	1	0	1	1	1	1	1	1	0	1	1	1	1	1	1	1	1
						Breast	3	[12]102-ZNF597-RM070-9_M13R_2013-0	T	1	1	0	1	0	0	0	1	0	0	0	0	0	0	0	0	1	0
						Breast	3	[13]102-ZNF597-RM070-12_M13R_2013-	T	0	1	1	0	0	0	0	0	0	0	0	0	0	0	0	0	0	0
								Sequence Identifier		CpG_1	CpG_2	CpG_3	CpG_4	CpG_5	CpG_6	CpG_7	CpG_8	CpG_9	CpG_10	CpG_11	CpG_12	CpG_13	CpG_14	CpG_15	CpG_16	CpG_17	CpG_18
						Fetal Brain	7	[2]103-ZNF597-HuFNSC01-1_M13R_201	G	1	1	1	1	1	1	1	1	1	1	1	1	1	1	1	1	1	1
						Fetal Brain	7	[3]103-ZNF597-HuFNSC01-3_M13R_201	G	1	1	1	1	1	1	1	1	1	1	1	1	1	1	1	1	1	1
						Fetal Brain	7	[4]103-ZNF597-HuFNSC01-4_M13R_201	G	1	1	1	1	1	1	1	1	1	1	1	1	1	1	1	1	1	1
						Fetal Brain	7	[5]103-ZNF597-HuFNSC01-5_M13R_201	G	1	1	1	1	1	1	1	1	1	1	1	1	1	1	1	1	1	1
						Fetal Brain	7	[6]103-ZNF597-HuFNSC01-7_M13R_201	G	1	1	1	1	1	1	1	1	1	1	1	1	1	1	1	1	1	1
						Fetal Brain	7	[7]103-ZNF597-HuFNSC01-9_M13R_201	G	1	1	1	1	1	1	1	1	1	1	1	1	1	1	1	1	1	1
						Fetal Brain	7	[8]103-ZNF597-HuFNSC01-11_M13R_20	G	1	1	1	1	1	1	1	1	1	1	1	1	1	1	1	1	1	1
						Fetal Brain	7	[9]103-ZNF597-HuFNSC01-12_M13R_20	G	1	1	1	1	1	1	1	1	1	1	1	1	1	1	1	1	1	1
						Fetal Brain	7	[10]103-ZNF597-HuFNSC01-2_M13R_201	G	1	1	1	1	1	0	1	1	1	1	1	1	1	1	1	1	1	1
						Fetal Brain	7	[11]103-ZNF597-HuFNSC01-10_M13R_20	G	0	0	1	1	1	1	1	1	1	1	1	1	1	1	1	1	1	1
						Fetal Brain	7	[12]103-ZNF597-HuFNSC01-8_M13R_201	A	1	1	1	0	0	0	1	0	0	0	0	0	0	0	0	0	0	0
						Fetal Brain	7	[13]103-ZNF597-HuFNSC01-6_M13R_201	A	0	0	1	0	0	0	0	0	0	0	0	1	1	0	0	0	0	0
								Sequence Identifier		CpG_1	CpG_2	CpG_3	CpG_4	CpG_5	CpG_6	CpG_7	CpG_8	CpG_9	CpG_10	CpG_11	CpG_12	CpG_13	CpG_14	CpG_15	CpG_16	CpG_17	CpG_18
						Fetal Brain	8	[2]104-ZNF597-HuFNSC02-2_M13R_201	G	1	1	1	1	1	1	1	1	1	1	1	1	1	1	1	1	1	1
						Fetal Brain	8	[3]104-ZNF597-HuFNSC02-4_M13R_201	G	1	1	1	1	1	1	1	1	1	1	1	1	1	1	1	1	1	1
						Fetal Brain	8	[4]104-ZNF597-HuFNSC02-8_M13R_201	G	1	1	1	1	1	1	1	1	1	1	1	1	1	1	1	1	1	1
						Fetal Brain	8	[5]104-ZNF597-HuFNSC02-11_M13R_20	G	1	1	1	1	1	1	1	1	1	1	1	1	1	1	1	1	1	1
						Fetal Brain	8	[6]104-ZNF597-HuFNSC02-12_M13R_20	G	1	1	1	1	1	1	1	1	1	1	1	1	1	1	1	1	1	1
						Fetal Brain	8	[7]104-ZNF597-HuFNSC02-10_M13R_20	G	1	1	1	1	1	0	1	1	1	1	1	1	1	1	1	1	1	1
						Fetal Brain	8	[8]104-ZNF597-HuFNSC02-7_M13R_201	G	0	1	1	1	0	1	1	1	1	1	1	1	1	1	1	1	1	1
						Fetal Brain	8	[9]104-ZNF597-HuFNSC02-9_M13R_201	G	1	1	1	1	0	1	1	1	0	1	1	1	1	1	1	1	1	0
						Fetal Brain	8	[10]104-ZNF597-HuFNSC02-5_M13R_201	G	0	1	0	0	0	1	1	1	1	1	1	1	1	1	1	1	1	1
						Fetal Brain	8	[11]104-ZNF597-HuFNSC02-1_M13R_201	A	1	0	0	0	0	0	0	0	0	0	0	0	0	0	0	0	0	0
						Fetal Brain	8	[12]104-ZNF597-HuFNSC02-6_M13R_201	A	1	0	0	0	0	0	0	0	0	0	0	0	0	0	0	0	0	0
						Fetal Brain	8	[13]104-ZNF597-HuFNSC02-3_M13R_201	A	0	0	0	0	0	0	0	0	0	0	0	0	0	0	0	0	0	0
								Sequence Identifier		CpG_1	CpG_2	CpG_3	CpG_4	CpG_5	CpG_6	CpG_7
chr7	100394994	100395647	15.648	MUC12	ASM	Blood	4	[2]111-MUC12-TC003-3_M13R_2013-04	X	x	0	0	1	0	0	1
						Blood	4	[3]111-MUC12-TC003-6_M13R_2013-04	X	x	0	0	1	0	0	1
						Blood	4	[4]111-MUC12-TC003-7_M13R_2013-04	X	x	0	0	0	1	0	1
						Blood	4	[5]111-MUC12-TC003-8_M13R_2013-04	X	x	0	0	0	0	1	1
						Blood	4	[6]111-MUC12-TC003-12_M13R_2013-0	X	x	0	1	1	0	0	0
						Blood	4	[7]111-MUC12-TC003-5_M13R_2013-04	X	x	1	0	0	0	0	0
						Blood	4	[8]111-MUC12-TC003-9_M13R_2013-04	X	x	0	0	1	0	0	0
						Blood	4	[9]111-MUC12-TC003-10_M13R_2013-0	X	x	0	0	1	0	0	0
						Blood	4	[10]111-MUC12-TC003-1_M13R_2013-04	X	x	0	0	0	0	0	0
						Blood	4	[11]111-MUC12-TC003-2_M13R_2013-04	X	x	0	0	0	0	0	0
						Blood	4	[12]111-MUC12-TC003-4_M13R_2013-04	X	x	0	0	0	0	0	0
						Blood	4	[13]111-MUC12-TC003-11_M13R_2013-0	X	x	0	0	0	x	0	0
								Sequence Identifier		CpG_1	CpG_2	CpG_3	CpG_4	CpG_5	CpG_6	CpG_7
						Blood	6	[2]112-MUC12-TC009-3_M13R_2013-04	X	x	0	0	1	1	1	1
						Blood	6	[3]112-MUC12-TC009-8_M13R_2013-04	X	x	0	0	1	1	1	1
						Blood	6	[4]112-MUC12-TC009-9_M13R_2013-04	X	x	0	0	1	1	1	1
						Blood	6	[5]112-MUC12-TC009-1_M13R_2013-04	X	1	0	0	1	1	0	1
						Blood	6	[6]112-MUC12-TC009-5_M13R_2013-04	X	x	0	1	1	0	0	0
						Blood	6	[7]112-MUC12-TC009-11_M13R_2013-0	X	1	0	0	0	0	1	0
						Blood	6	[8]112-MUC12-TC009-2_M13R_2013-04	X	x	x	x	0	0	0	1
						Blood	6	[9]112-MUC12-TC009-6_M13R_2013-04	X	x	0	0	1	0	0	0
						Blood	6	[10]112-MUC12-TC009-12_M13R_2013-0	X	x	0	0	1	0	0	0
						Blood	6	[11]112-MUC12-TC009-4_M13R_2013-04	X	0	0	0	1	0	0	0
						Blood	6	[12]112-MUC12-TC009-7_M13R_2013-04	X	x	0	0	0	0	0	0
						Blood	6	[13]112-MUC12-TC009-10_M13R_2013-0	X	x	0	0	0	0	0	0
								Sequence Identifier		CpG_1	CpG_2	CpG_3	CpG_4	CpG_5	CpG_6	CpG_7
						Breast	3	[2]113-MUC12-RM070-3_M13R_2013-04	X	x	0	1	1	1	1	1
						Breast	3	[3]113-MUC12-RM070-4_M13R_2013-04	X	x	1	0	1	1	0	0
						Breast	3	[4]113-MUC12-RM070-5_M13R_2013-04	X	x	1	1	1	0	0	0
						Breast	3	[5]113-MUC12-RM070-10_M13R_2013-0	X	x	0	1	1	1	0	0
						Breast	3	[6]113-MUC12-RM070-2_M13R_2013-04	X	x	0	0	1	0	1	0
						Breast	3	[7]113-MUC12-RM070-6_M13R_2013-04	X	x	0	0	1	1	0	0
						Breast	3	[8]113-MUC12-RM070-11_M13R_2013-0	X	x	0	0	1	0	0	0
						Breast	3	[9]113-MUC12-RM070-12_M13R_2013-0	X	x	0	0	1	0	0	0
						Breast	3	[10]113-MUC12-RM070-1_M13R_2013-04	X	x	0	0	0	0	0	0
						Breast	3	[11]113-MUC12-RM070-7_M13R_2013-04	X	x	0	0	0	0	0	0
						Breast	3	[12]113-MUC12-RM070-8_M13R_2013-04	X	x	0	0	0	0	0	0
								Sequence Identifier		CpG_1	CpG_2	CpG_3	CpG_4	CpG_5	CpG_6	CpG_7	CpG_8	CpG_9	CpG_10	CpG_11	CpG_12
chr16	2957453	2958086	33.77	KREMEN2	AIM	Breast	2	[2]31-KREMEN2-RM066-4_M13R_2013-0	C	1	1	0	1	0	1	0	1	1	1	1	1	0	1
						Breast	2	[3]31-KREMEN2-RM066-1_M13R_2013-0	G	1	0	0	1	1	1	1	1	1	x	1	1	0	0
						Breast	2	[4]31-KREMEN2-RM066-5_M13R_2013-0	G	1	1	1	1	1	0	0	1	1	x	1	1	0	0
						Breast	2	[5]31-KREMEN2-RM066-6_M13R_2013-0	C	1	x	1	1	1	0	0	1	1	1	1	1	0	0
						Breast	2	[6]31-KREMEN2-RM066-11_M13R_2013-	G	1	0	1	1	1	1	0	1	1	x	1	0	0	1
						Breast	2	[7]31-KREMEN2-RM066-12_M13R_2013-	G	1	1	1	0	1	0	0	1	1	x	1	1	0	1
						Breast	2	[8]31-KREMEN2-RM066-3_M13R_2013-0	G	1	0	0	0	0	1	0	1	1	x	1	0	0	0
						Breast	2	[9]31-KREMEN2-RM066-8_M13R_2013-0	G	1	0	0	0	1	0	0	1	1	x	1	0	0	0
						Breast	2	[10]31-KREMEN2-RM066-9_M13R_2013-0	C	1	0	1	0	0	0	0	0	1	1	0	1	0	0
						Breast	2	[11]31-KREMEN2-RM066-2_M13R_2013-0	C	1	0	0	0	0	0	0	0	1	1	1	0	0	0
						Breast	2	[12]31-KREMEN2-RM066-7_M13R_2013-0	C	1	0	0	0	0	0	0	1	1	0	1	0	0	0
						Breast	2	[13]31-KREMEN2-RM066-10_M13R_2013-	C	1	0	0	0	0	0	0	0	1	0	1	0	0	0
								Sequence Identifier		CpG_1	CpG_2	CpG_3	CpG_4	CpG_5	CpG_6	CpG_7	CpG_8	CpG_9	CpG_10	CpG_11	CpG_12	CpG_13	CpG_14
						Breast	3	[2]32-KREMEN2-RM070-7_M13R_2013-0	C	1	1	0	1	1	0	0	1	1	1	1	1	1	0
						Breast	3	[3]32-KREMEN2-RM070-1_M13R_2013-0	C	1	1	0	1	0	0	1	x	1	1	1	0	1	0
						Breast	3	[4]32-KREMEN2-RM070-2_M13R_2013-0	G	1	1	0	1	1	1	0	1	1	x	1	0	0	0
						Breast	3	[5]32-KREMEN2-RM070-8_M13R_2013-0	G	1	1	0	1	0	0	1	1	1	x	1	1	0	0
						Breast	3	[6]32-KREMEN2-RM070-10_M13R_2013-	C	1	0	1	1	0	0	0	1	1	1	1	1	0	0
						Breast	3	[7]32-KREMEN2-RM070-5_M13R_2013-0	G	1	0	0	0	1	0	0	1	1	x	1	1	0	1
						Breast	3	[8]32-KREMEN2-RM070-9_M13R_2013-0	G	1	0	0	1	0	1	1	1	1	x	1	0	0	0
						Breast	3	[9]32-KREMEN2-RM070-11_M13R_2013-	G	1	0	0	0	0	1	1	0	1	x	1	1	0	1
						Breast	3	[10]32-KREMEN2-RM070-12_M13R_2013-	G	1	0	0	1	1	0	1	1	1	x	1	0	0	0
						Breast	3	[11]32-KREMEN2-RM070-6_M13R_2013-0	C	1	0	0	0	1	0	0	1	1	1	1	1	0	0
						Breast	3	[12]32-KREMEN2-RM070-4_M13R_2013-0	C	0	0	1	0	1	1	1	0	0	0	1	1	0	0
						Breast	3	[13]32-KREMEN2-RM070-3_M13R_2013-0	G	1	0	0	0	0	0	0	1	1	x	0	1	0	0
								Sequence Identifier		CpG_1	CpG_2	CpG_3	CpG_4	CpG_5	CpG_6	CpG_7	CpG_8	CpG_9	CpG_10	CpG_11	CpG_12	CpG_13	CpG_14
						Fetal Brain	7	[2]33-KREMEN2-HuFNSC01-7_M13R_201	G	1	1	0	0	1	0	0	1	1	x	0	0	1	0
						Fetal Brain	7	[3]33-KREMEN2-HuFNSC01-9_M13R_201	G	1	0	0	0	0	1	1	1	0	x	1	0	1	0
						Fetal Brain	7	[4]33-KREMEN2-HuFNSC01-2_M13R_201	G	0	1	0	0	0	0	1	0	0	x	1	1	1	0
						Fetal Brain	7	[5]33-KREMEN2-HuFNSC01-5_M13R_201	G	1	0	0	0	1	0	1	0	1	x	0	1	0	0
						Fetal Brain	7	[6]33-KREMEN2-HuFNSC01-11_M13R_20	G	1	0	1	0	0	0	0	1	1	x	1	0	0	0
						Fetal Brain	7	[7]33-KREMEN2-HuFNSC01-6_M13R_201	C	0	0	1	0	0	1	1	1	1	0	0	0	0	0
						Fetal Brain	7	[8]33-KREMEN2-HuFNSC01-10_M13R_20	G	1	0	0	0	0	0	0	1	1	x	0	0	1	0
						Fetal Brain	7	[9]33-KREMEN2-HuFNSC01-1_M13R_201	C	1	0	0	0	0	0	0	1	0	1	1	0	0	0
						Fetal Brain	7	[10]33-KREMEN2-HuFNSC01-3_M13R_201	C	1	1	0	0	0	1	0	0	0	1	0	0	0	0
						Fetal Brain	7	[11]33-KREMEN2-HuFNSC01-8_M13R_201	G	0	0	0	0	0	0	0	0	1	x	1	1	0	x
						Fetal Brain	7	[12]33-KREMEN2-HuFNSC01-4_M13R_201	G	0	0	0	0	0	0	0	0	1	x	0	1	0	0
						Fetal Brain	7	[13]33-KREMEN2-HuFNSC01-12_M13R_20	C	1	0	0	0	0	0	0	0	0	0	1	0	0	0
								Sequence Identifier		CpG_1	CpG_2	CpG_3	CpG_4	CpG_5	CpG_6	CpG_7	CpG_8	CpG_9	CpG_10	CpG_11	CpG_12	CpG_13	CpG_14	CpG_15	CpG_16	CpG_17	CpG_18	CpG_19	CpG_20	CpG_21	CpG_22	CpG_23	CpG_24	CpG_25	CpG_26	CpG_27	CpG_28	CpG_29	CpG_30	CpG_31	CpG_32	CpG_33
chr19	42731234	42732095	56.405	ZNF540;ZNF571	AIM	Blood	6	[2]41-SNP12_ZNF540-TC009-1_M13R_2	G	1	1	1	1	1	1	1	1	1	1	1	1	1	1	1	1	1	1	1	1	1	1	1	1	1	1	1	1	1	1	1	1	1
						Blood	6	[3]41-SNP12_ZNF540-TC009-2_M13R_2	G	1	1	1	1	1	1	1	1	1	1	0	1	1	1	1	1	1	1	1	1	1	1	1	1	1	1	1	1	1	1	1	1	1
						Blood	6	[4]41-SNP12_ZNF540-TC009-11_M13R_	G	1	1	1	1	1	1	1	1	1	1	1	1	1	1	1	1	1	1	1	1	1	1	1	1	1	1	1	1	1	1	1	1	0
						Blood	6	[5]41-SNP12_ZNF540-TC009-5_M13R_2	G	1	1	1	1	1	1	1	1	1	1	1	1	1	1	1	1	1	1	1	1	1	1	0	1	1	1	1	1	1	1	1	1	0
						Blood	6	[6]41-SNP12_ZNF540-TC009-4_M13R_2	G	1	1	1	1	1	1	0	1	1	1	1	0	1	1	1	1	1	1	1	1	1	1	1	1	1	1	1	1	0	1	1	1	1
						Blood	6	[7]41-SNP12_ZNF540-TC009-7_M13R_2	G	1	1	1	1	1	1	1	1	1	0	1	1	1	1	1	0	0	1	1	0	1	1	1	1	1	0	1	1	1	1	1	1	0
						Blood	6	[8]41-SNP12_ZNF540-TC009-9_M13R_2	G	0	0	0	1	1	1	1	1	1	1	1	1	1	1	0	1	1	1	1	1	1	1	1	1	1	1	0	1	1	1	1	1	0
						Blood	6	[9]41-SNP12_ZNF540-TC009-10_M13R_	C	1	0	0	1	0	1	1	1	1	0	0	1	1	1	0	1	1	1	1	1	1	1	1	1	1	1	1	1	1	1	1	1	1
						Blood	6	[10]41-SNP12_ZNF540-TC009-8_M13R_2	C	1	0	0	1	0	0	1	1	1	1	1	1	1	1	0	1	1	1	1	0	1	1	0	1	1	0	1	1	1	1	1	1	1
						Blood	6	[11]41-SNP12_ZNF540-TC009-3_M13R_2	C	0	1	0	1	1	1	1	1	1	0	1	1	0	0	0	0	1	1	0	1	1	1	1	1	1	0	1	1	1	1	1	1	0
						Blood	6	[12]41-SNP12_ZNF540-TC009-6_M13R_2	C	1	1	0	1	1	0	0	0	0	1	0	1	1	1	1	1	1	1	1	1	1	0	0	0	1	1	1	1	1	1	1	1	0
								Sequence Identifier		CpG_1	CpG_2	CpG_3	CpG_4	CpG_5	CpG_6	CpG_7	CpG_8	CpG_9	CpG_10	CpG_11	CpG_12	CpG_13	CpG_14	CpG_15	CpG_16	CpG_17	CpG_18	CpG_19	CpG_20	CpG_21	CpG_22	CpG_23	CpG_24	CpG_25	CpG_26	CpG_27	CpG_28	CpG_29	CpG_30	CpG_31	CpG_32	CpG_33
						Breast	2	[2]42-SNP12_ZNF540-RM066-3_M13R_2	A	1	1	1	1	1	1	1	1	1	1	1	1	1	1	1	1	1	1	1	1	1	1	1	1	1	1	1	1	1	1	0	1	1
						Breast	2	[3]42-SNP12_ZNF540-RM066-6_M13R_2	A	0	1	1	1	1	1	1	1	1	1	1	1	1	1	1	1	1	1	1	1	1	1	1	1	1	1	1	1	1	1	1	1	1
						Breast	2	[4]42-SNP12_ZNF540-RM066-7_M13R_2	T	1	1	1	1	1	1	1	1	1	1	1	1	1	1	1	1	1	1	1	1	1	0	1	1	1	1	1	1	1	1	1	1	1
						Breast	2	[5]42-SNP12_ZNF540-RM066-4_M13R_2	T	1	1	1	1	1	1	1	1	1	1	1	1	1	1	1	1	1	1	1	1	1	0	1	1	1	1	1	1	1	1	1	1	0
						Breast	2	[6]42-SNP12_ZNF540-RM066-2_M13R_2	T	1	1	1	1	1	1	1	1	0	0	0	1	1	1	1	1	1	1	1	1	1	1	0	1	1	0	1	1	1	1	1	1	0
						Breast	2	[7]42-SNP12_ZNF540-RM066-9_M13R_2	A	1	1	1	1	0	0	1	0	1	1	1	1	1	1	0	0	1	1	1	1	1	1	1	1	1	1	1	1	1	1	1	1	0
						Breast	2	[8]42-SNP12_ZNF540-RM066-12_M13R_	A	1	1	1	0	0	1	1	1	1	0	1	1	1	1	1	0	1	1	1	1	1	1	0	1	1	1	1	1	1	1	1	1	0
						Breast	2	[9]42-SNP12_ZNF540-RM066-5_M13R_2	T	1	0	0	1	1	0	1	1	1	1	1	1	1	1	1	0	1	1	1	1	1	0	1	0	1	0	1	1	1	1	1	1	1
						Breast	2	[10]42-SNP12_ZNF540-RM066-11_M13R_	T	1	0	0	1	1	1	1	1	1	1	1	1	1	1	1	0	1	1	1	1	1	0	0	1	0	1	1	1	1	1	1	1	0
						Breast	2	[11]42-SNP12_ZNF540-RM066-1_M13R_2	A	1	0	0	1	1	1	1	1	1	1	1	1	1	0	1	1	1	1	1	0	1	1	0	0	0	0	1	0	1	1	1	1	1
						Breast	2	[12]42-SNP12_ZNF540-RM066-10_M13R_	A	0	1	0	1	1	1	1	1	1	1	1	0	0	0	1	1	0	1	1	1	1	0	1	1	1	0	1	0	1	1	1	1	1
						Breast	2	[13]42-SNP12_ZNF540-RM066-8_M13R_2	A	1	0	0	0	0	0	0	0	1	0	0	1	0	1	1	0	1	0	0	0	0	1	0	1	1	0	0	1	0	1	1	0	0
								Sequence Identifier		CpG_1	CpG_2	CpG_3	CpG_4	CpG_5	CpG_6	CpG_7	CpG_8	CpG_9	CpG_10	CpG_11	CpG_12	CpG_13	CpG_14	CpG_15	CpG_16	CpG_17	CpG_18	CpG_19	CpG_20	CpG_21	CpG_22	CpG_23	CpG_24	CpG_25	CpG_26	CpG_27	CpG_28	CpG_29	CpG_30	CpG_31	CpG_32	CpG_33
						Fetal Brain	7	[2]43-SNP12_ZNF540-HuFNSC01-4_M13	A	x	x	x	1	1	1	1	1	1	1	1	1	1	0	1	0	1	1	1	1	1	1	1	1	1	1	1	1	1	1	1	1	1
						Fetal Brain	7	[3]43-SNP12_ZNF540-HuFNSC01-1_M13	A	1	1	1	1	1	1	1	1	1	1	1	1	1	1	1	1	1	1	0	1	1	0	1	1	1	1	1	0	1	1	1	1	0
						Fetal Brain	7	[4]43-SNP12_ZNF540-HuFNSC01-9_M13	T	1	1	1	1	1	1	1	1	1	0	1	1	1	1	1	1	1	1	1	0	1	0	1	1	1	1	1	1	1	1	1	1	0
						Fetal Brain	7	[5]43-SNP12_ZNF540-HuFNSC01-10_M1	A	1	1	0	0	1	1	1	1	1	0	1	0	1	1	1	1	1	1	1	0	1	1	1	1	1	1	1	1	1	1	1	1	1
						Fetal Brain	7	[6]43-SNP12_ZNF540-HuFNSC01-8_M13	A	1	1	1	1	1	1	1	1	1	0	1	1	1	1	1	0	1	1	1	1	1	1	0	1	1	0	1	0	1	1	1	1	0
						Fetal Brain	7	[7]43-SNP12_ZNF540-HuFNSC01-7_M13	A	1	0	0	1	0	1	0	1	1	1	1	1	1	1	1	0	0	1	1	1	1	1	1	1	1	1	1	1	1	1	1	1	0
						Fetal Brain	7	[8]43-SNP12_ZNF540-HuFNSC01-3_M13	A	1	1	x	1	0	1	1	1	1	0	1	1	1	1	1	0	1	1	1	1	1	1	1	1	1	0	0	0	1	1	1	1	0
						Fetal Brain	7	[9]43-SNP12_ZNF540-HuFNSC01-6_M13	A	0	1	1	1	1	1	1	1	1	1	1	1	1	1	0	0	0	1	0	0	1	1	1	0	1	1	1	0	1	1	1	1	0
						Fetal Brain	7	[10]43-SNP12_ZNF540-HuFNSC01-11_M1	A	1	1	1	1	1	1	1	1	1	0	1	1	0	0	1	0	0	1	0	1	1	0	0	1	1	1	1	1	1	1	1	1	0
						Fetal Brain	7	[11]43-SNP12_ZNF540-HuFNSC01-5_M13	T	0	0	0	1	0	0	1	0	1	0	1	1	0	1	1	0	1	1	0	1	1	0	0	1	1	0	1	1	1	1	1	1	0
						Fetal Brain	7	[12]43-SNP12_ZNF540-HuFNSC01-2_M13	T	1	0	0	0	0	0	0	0	0	1	0	0	0	0	0	1	0	1	0	0	0	0	0	0	1	0	1	1	0	1	1	1	0
								Sequence Identifier		CpG_1	CpG_2	CpG_3	CpG_4	CpG_5	CpG_6	CpG_7	CpG_8	CpG_9	CpG_10	CpG_11	CpG_12
						Breast	2	[2]51-SNP3_ZNF540-RM066-1_M13R_20	T	1	1	1	1	1	1	1	1	1	1	1	1
						Breast	2	[3]51-SNP3_ZNF540-RM066-2_M13R_20	T	1	1	1	1	1	1	1	1	1	1	1	1
						Breast	2	[4]51-SNP3_ZNF540-RM066-4_M13R_20	T	1	1	1	1	1	1	1	1	1	1	1	1
						Breast	2	[5]51-SNP3_ZNF540-RM066-5_M13R_20	T	1	1	1	1	1	1	1	1	1	1	1	1
						Breast	2	[6]51-SNP3_ZNF540-RM066-7_M13R_20	T	1	1	1	1	0	1	1	1	1	1	1	1
						Breast	2	[7]51-SNP3_ZNF540-RM066-9_M13R_20	T	1	1	0	1	1	1	1	1	1	1	1	1
						Breast	2	[8]51-SNP3_ZNF540-RM066-10_M13R_2	T	1	1	1	1	0	1	1	1	1	1	1	1
						Breast	2	[9]51-SNP3_ZNF540-RM066-11_M13R_2	T	1	1	1	1	0	1	1	1	1	1	1	1
						Breast	2	[10]51-SNP3_ZNF540-RM066-3_M13R_20	T	1	1	1	1	1	1	1	1	1	0	0	1
						Breast	2	[11]51-SNP3_ZNF540-RM066-8_M13R_20	T	1	1	0	1	0	1	1	1	1	1	1	1
						Breast	2	[12]51-SNP3_ZNF540-RM066-12_M13R_2	T	1	1	1	1	0	1	1	1	1	0	1	1
								Sequence Identifier		CpG_1	CpG_2	CpG_3	CpG_4	CpG_5	CpG_6	CpG_7	CpG_8	CpG_9
chr9	138512733	138513665	30.95	NOTCH1	AIM	Fetal Brain	8	[2]Chibo-Dan-A02_M13R_2013-06-22_	G	1	1	1	1	1	1	1	1	1
						Fetal Brain	8	[3]Chibo-Dan-A07_M13R_2013-06-22_	G	0	1	1	1	1	1	1	1	1
						Fetal Brain	8	[4]Chibo-Dan-A11_M13R_2013-06-22_	G	1	0	1	1	1	1	1	1	1
						Fetal Brain	8	[5]Chibo-Dan-A03_M13R_2013-06-22_	A	x	1	1	1	1	1	1	1	0
						Fetal Brain	8	[6]Chibo-Dan-A05_M13R_2013-06-22_	A	x	0	1	1	1	1	1	1	1
						Fetal Brain	8	[7]Chibo-Dan-A08_M13R_2013-06-22_	A	x	1	1	1	1	1	1	1	0
						Fetal Brain	8	[8]Chibo-Dan-A06_M13R_2013-06-22_	G	0	1	1	1	1	1	1	1	0
						Fetal Brain	8	[9]Chibo-Dan-A09_M13R_2013-06-22_	G	0	1	1	1	1	1	1	1	0
						Fetal Brain	8	[10]Chibo-Dan-A01_M13R_2013-06-22_	A	x	0	1	1	1	1	1	1	0
						Fetal Brain	8	[11]Chibo-Dan-A04_M13R_2013-06-22_	G	0	0	1	1	1	1	0	1	1
						Fetal Brain	8	[12]Chibo-Dan-A10_M13R_2013-06-22_	G	0	0	1	1	1	0	1	1	1
						Fetal Brain	8	[13]Chibo-Dan-A12_M13R_2013-06-22_	G	0	0	1	1	1	1	1	1	0
								Sequence Identifier		CpG_1	CpG_2	CpG_3	CpG_4	CpG_5	CpG_6	CpG_7
chr5	554295	555796	22.912	SLC9A3	AIM	Fetal Brain	8	[2]71-SNP1_rcSLC9A3-HuFNSC02-1_M1	A	1	1	1	1	1	1	1
						Fetal Brain	8	[3]71-SNP1_rcSLC9A3-HuFNSC02-3_M1	G	1	1	1	1	1	1	1
						Fetal Brain	8	[4]71-SNP1_rcSLC9A3-HuFNSC02-5_M1	G	0	1	1	1	1	1	1
						Fetal Brain	8	[5]71-SNP1_rcSLC9A3-HuFNSC02-8_M1	A	1	1	1	1	0	1	1
						Fetal Brain	8	[6]71-SNP1_rcSLC9A3-HuFNSC02-10_M	G	1	1	1	0	1	1	1
						Fetal Brain	8	[7]71-SNP1_rcSLC9A3-HuFNSC02-12_M	G	1	1	1	1	0	1	1
						Fetal Brain	8	[8]71-SNP1_rcSLC9A3-HuFNSC02-9_M1	G	0	1	1	1	0	1	1
						Fetal Brain	8	[9]71-SNP1_rcSLC9A3-HuFNSC02-2_M1	A	0	1	1	0	1	1	0
						Fetal Brain	8	[10]71-SNP1_rcSLC9A3-HuFNSC02-4_M1	G	0	1	1	0	0	1	1
						Fetal Brain	8	[11]71-SNP1_rcSLC9A3-HuFNSC02-11_M	A	1	0	0	1	0	1	1
						Fetal Brain	8	[12]71-SNP1_rcSLC9A3-HuFNSC02-6_M1	A	1	1	1	0	0	0	0
								Sequence Identifier		CpG_1	CpG_2	CpG_3	CpG_4	CpG_5	CpG_6	CpG_7	CpG_8	CpG_9	CpG_10	CpG_11	CpG_12	CpG_13
						Blood	5	[2]81-SNP2_SLC9A3_TC007-1_M13R_20	A	1	1	1	1	1	1	1	1	1	1	1	1	1
						Blood	5	[3]81-SNP2_SLC9A3_TC007-2_M13R_20	A	1	1	1	1	1	1	1	1	1	1	1	1	1
						Blood	5	[4]81-SNP2_SLC9A3_TC007-6_M13R_20	T	1	1	1	1	1	1	1	1	1	1	1	1	1
						Blood	5	[5]81-SNP2_SLC9A3_TC007-7_M13R_20	A	1	1	1	1	1	1	1	1	1	1	1	1	1
						Blood	5	[6]81-SNP2_SLC9A3_TC007-9_M13R_20	A	1	1	1	1	1	1	1	1	1	1	1	1	1
						Blood	5	[7]81-SNP2_SLC9A3_TC007-3_M13R_20	A	1	1	1	1	1	0	1	1	1	1	1	1	1
						Blood	5	[8]81-SNP2_SLC9A3_TC007-5_M13R_20	T	1	1	1	0	1	1	1	1	1	1	1	1	1
						Blood	5	[9]81-SNP2_SLC9A3_TC007-8_M13R_20	A	1	1	1	1	1	1	1	1	1	1	1	0	1
						Blood	5	[10]81-SNP2_SLC9A3_TC007-10_M13R_2	T	1	1	1	1	1	1	1	1	1	1	1	0	1
						Blood	5	[11]81-SNP2_SLC9A3_TC007-11_M13R_2	A	1	1	0	1	1	1	1	1	1	1	1	1	1
						Blood	5	[12]81-SNP2_SLC9A3_TC007-12_M13R_2	A	1	1	1	1	1	1	1	1	1	1	1	0	1
						Blood	5	[13]81-SNP2_SLC9A3_TC007-4_M13R_20	T	1	1	1	0	1	0	1	1	1	1	1	0	1
								Sequence Identifier		CpG_1	CpG_2	CpG_3	CpG_4	CpG_5	CpG_6	CpG_7	CpG_8	CpG_9	CpG_10	CpG_11	CpG_12	CpG_13	CpG_14	CpG_15	CpG_16	CpG_17	CpG_18	CpG_19	CpG_20	CpG_21	CpG_22	CpG_23
chr8	22616894	22617491	23.958	PEBP4	AIM	Blood	5	[2]111-rcPEBP4-TC007-3_M13R_2013-	A	1	1	1	1	1	1	1	1	1	1	1	1	0	1	1	1	1	1	1	1	1	1	1
						Blood	5	[3]111-rcPEBP4-TC007-1_M13R_2013-	A	0	0	1	0	1	1	1	1	1	1	1	1	1	1	1	1	1	1	1	0	1	1	1
						Blood	5	[4]111-rcPEBP4-TC007-7_M13R_2013-	A	0	0	1	0	1	1	1	1	1	1	1	1	1	1	1	1	1	1	1	0	1	1	1
						Blood	5	[5]111-rcPEBP4-TC007-8_M13R_2013-	A	1	0	1	0	1	1	1	1	0	1	1	1	1	1	1	1	1	1	1	1	1	1	0
						Blood	5	[6]111-rcPEBP4-TC007-4_M13R_2013-	G	1	0	0	1	1	1	1	0	0	1	0	1	0	1	1	1	1	1	1	1	1	1	1
						Blood	5	[7]111-rcPEBP4-TC007-9_M13R_2013-	G	1	0	1	0	0	0	0	0	0	1	1	1	1	1	1	0	1	1	1	1	1	1	1
						Blood	5	[8]111-rcPEBP4-TC007-10_M13R_2013	A	0	0	1	0	1	1	0	0	0	1	1	1	1	1	1	0	1	1	1	1	1	0	1
						Blood	5	[9]111-rcPEBP4-TC007-11_M13R_2013	A	0	0	1	0	1	1	1	1	0	1	0	1	1	1	1	0	1	1	1	0	1	0	1
						Blood	5	[10]111-rcPEBP4-TC007-12_M13R_2013	A	1	0	0	0	0	0	0	0	0	1	1	1	1	1	1	1	0	0	1	1	1	1	1
						Blood	5	[11]111-rcPEBP4-TC007-2_M13R_2013-	G	0	0	1	0	1	1	1	0	0	0	0	1	1	1	1	0	0	1	1	1	1	0	0
						Blood	5	[12]111-rcPEBP4-TC007-6_M13R_2013-	A	0	0	0	0	0	0	0	0	0	1	0	0	0	1	1	1	1	1	1	0	1	0	0
						Blood	5	[13]111-rcPEBP4-TC007-5_M13R_2013-	A	0	0	0	0	0	0	0	0	0	1	0	0	0	0	0	0	0	0	0	1	1	1	0
								Sequence Identifier		CpG_1	CpG_2	CpG_3	CpG_4	CpG_5	CpG_6	CpG_7	CpG_8	CpG_9	CpG_10	CpG_11	CpG_12	CpG_13	CpG_14	CpG_15	CpG_16	CpG_17	CpG_18	CpG_19	CpG_20	CpG_21	CpG_22	CpG_23
						Blood	4	[2]112-rcPEBP4-TC003-3_M13R_2013-	A	0	0	1	1	1	1	1	1	0	1	1	1	1	1	1	1	1	1	1	1	1	1	1
						Blood	4	[3]112-rcPEBP4-TC003-9_M13R_2013-	A	1	0	1	1	1	1	1	1	1	1	1	1	1	1	1	0	1	1	1	0	1	1	0
						Blood	4	[4]112-rcPEBP4-TC003-6_M13R_2013-	G	0	0	1	1	1	1	1	1	1	0	1	1	1	1	1	0	1	1	1	1	1	0	1
						Blood	4	[5]112-rcPEBP4-TC003-11_M13R_2013	G	1	0	1	1	0	0	1	1	1	1	1	1	1	1	1	0	1	1	1	1	1	0	0
						Blood	4	[6]112-rcPEBP4-TC003-12_M13R_2013	G	0	0	1	0	1	1	1	0	0	1	1	1	1	1	1	1	1	1	1	1	1	1	0
						Blood	4	[7]112-rcPEBP4-TC003-7_M13R_2013-	G	0	0	1	0	0	0	1	1	0	1	1	1	1	1	0	1	1	1	1	1	1	1	1
						Blood	4	[8]112-rcPEBP4-TC003-2_M13R_2013-	G	0	0	0	0	1	1	1	1	0	1	1	1	1	1	1	1	1	1	0	0	1	1	0
						Blood	4	[9]112-rcPEBP4-TC003-8_M13R_2013-	G	0	0	1	0	0	1	1	0	0	1	1	1	1	1	1	1	1	1	1	0	1	0	1
						Blood	4	[10]112-rcPEBP4-TC003-1_M13R_2013-	A	0	0	0	0	0	0	0	1	0	1	1	1	1	1	1	0	1	1	1	1	1	1	0
						Blood	4	[11]112-rcPEBP4-TC003-4_M13R_2013-	A	0	0	0	0	0	0	0	0	0	0	0	1	1	1	1	0	1	0	0	0	1	0	0
						Blood	4	[12]112-rcPEBP4-TC003-5_M13R_2013-	A	0	0	0	0	0	0	0	0	0	0	0	0	0	0	0	0	0	0	0	0	0	0	0
						Blood	4	[13]112-rcPEBP4-TC003-10_M13R_2013	A	0	0	0	0	0	0	0	0	0	0	0	0	0	0	0	0	0	0	0	0	0	0	0
								Sequence Identifier		CpG_1	CpG_2	CpG_3	CpG_4	CpG_5	CpG_6	CpG_7	CpG_8	CpG_9	CpG_10	CpG_11
						Breast	2	[2]121-PEBP4_RM066-6_M13R_2013-06	T	1	1	1	1	1	1	1	1	1	1	1
						Breast	2	[3]121-PEBP4_RM066-8_M13R_2013-06	G	1	1	1	1	1	1	1	1	1	1	1
						Breast	2	[4]121-PEBP4_RM066-9_M13R_2013-06	G	1	1	0	1	1	1	1	1	1	1	1
						Breast	2	[5]121-PEBP4_RM066-11_M13R_2013-0	G	1	1	1	1	1	1	1	0	1	1	1
						Breast	2	[6]121-PEBP4_RM066-12_M13R_2013-0	T	1	1	1	1	1	1	1	1	0	1	1
						Breast	2	[7]121-PEBP4_RM066-2_M13R_2013-06	T	0	1	1	1	1	1	0	1	1	1	1
						Breast	2	[8]121-PEBP4_RM066-4_M13R_2013-06	G	1	1	1	1	1	1	1	0	0	1	1
						Breast	2	[9]121-PEBP4_RM066-5_M13R_2013-06	T	1	1	1	1	1	0	0	1	1	1	1
						Breast	2	[10]121-PEBP4_RM066-7_M13R_2013-06	G	1	1	1	1	1	1	1	1	1	0	0
						Breast	2	[11]121-PEBP4_RM066-10_M13R_2013-0	G	1	0	1	1	0	1	1	1	1	0	1
						Breast	2	[12]121-PEBP4_RM066-1_M13R_2013-06	T	0	1	1	1	1	1	0	1	0	0	1
						Breast	2	[13]121-PEBP4_RM066-3_M13R_2013-06	G	1	1	0	1	1	0	0	0	1	0	1
								Sequence Identifier		CpG_1	CpG_2	CpG_3	CpG_4	CpG_5	CpG_6	CpG_7	CpG_8	CpG_9	CpG_10	CpG_11
						Breast	3	[2]122-PEBP4_RM070-3_M13R_2013-06	G	1	1	1	1	1	1	1	1	1	1	1
						Breast	3	[3]122-PEBP4_RM070-4_M13R_2013-06	T	1	1	1	1	1	1	1	0	1	1	1
						Breast	3	[4]122-PEBP4_RM070-12_M13R_2013-0	G	1	1	1	1	1	1	1	0	1	1	1
						Breast	3	[5]122-PEBP4_RM070-1_M13R_2013-06	T	1	1	1	1	1	1	1	0	0	1	1
						Breast	3	[6]122-PEBP4_RM070-9_M13R_2013-06	G	1	1	1	1	1	0	1	1	1	0	1
						Breast	3	[7]122-PEBP4_RM070-2_M13R_2013-06	T	1	1	1	1	1	1	1	0	0	0	1
						Breast	3	[8]122-PEBP4_RM070-5_M13R_2013-06	T	1	1	1	1	1	1	1	0	0	1	0
						Breast	3	[9]122-PEBP4_RM070-6_M13R_2013-06	G	0	1	1	1	0	1	1	0	1	1	1
						Breast	3	[10]122-PEBP4_RM070-7_M13R_2013-06	T	1	1	1	1	1	1	1	1	0	0	0
						Breast	3	[11]122-PEBP4_RM070-10_M13R_2013-0	G	0	1	1	0	1	1	1	1	1	0	1
						Breast	3	[12]122-PEBP4_RM070-8_M13R_2013-06	G	1	1	1	1	1	0	1	1	0	0	0
						Breast	3	[13]122-PEBP4_RM070-11_M13R_2013-0	G	1	0	1	1	1	0	0	0	1	0	0
								Sequence Identifier		CpG_1	CpG_2	CpG_3	CpG_4	CpG_5	CpG_6	CpG_7	CpG_8	CpG_9	CpG_10	CpG_11
						Blood	5	[2]123-PEBP4_TC007-10_M13R_2013-0	G	1	1	1	1	1	0	1	1	1	0	1
						Blood	5	[3]123-PEBP4_TC007-4_M13R_2013-06	T	0	1	1	1	1	1	1	1	1	0	0
						Blood	5	[4]123-PEBP4_TC007-8_M13R_2013-06	G	1	1	1	1	1	1	1	0	0	0	1
						Blood	5	[5]123-PEBP4_TC007-12_M13R_2013-0	G	1	1	1	1	1	0	1	0	1	0	1
						Blood	5	[6]123-PEBP4_TC007-2_M13R_2013-06	T	1	0	1	1	1	1	1	0	0	0	0
						Blood	5	[7]123-PEBP4_TC007-5_M13R_2013-06	G	1	1	1	1	1	1	0	0	0	0	0
						Blood	5	[8]123-PEBP4_TC007-9_M13R_2013-06	T	0	1	1	1	1	0	1	0	0	0	1
						Blood	5	[9]123-PEBP4_TC007-1_M13R_2013-06	T	1	1	0	1	1	0	1	0	0	0	0
						Blood	5	[10]123-PEBP4_TC007-3_M13R_2013-06	G	1	1	1	1	1	0	0	0	0	0	0
						Blood	5	[11]123-PEBP4_TC007-6_M13R_2013-06	T	0	0	1	0	1	0	1	0	1	0	1
						Blood	5	[12]123-PEBP4_TC007-7_M13R_2013-06	G	0	1	1	0	0	0	0	0	0	0	0
						Blood	5	[13]123-PEBP4_TC007-11_M13R_2013-0	G	0	0	0	0	0	0	0	0	0	0	0
								Sequence Identifier		CpG_1	CpG_2	CpG_3	CpG_4	CpG_5	CpG_6	CpG_7	CpG_8	CpG_9	CpG_10	CpG_11	CpG_12	CpG_13	CpG_14	CpG_15	CpG_16	CpG_17	CpG_18	CpG_19
chr1	55219173	55219459	22.858	TMEM61	AIM	Blood	5	[2]131-SNP13_TMEM61-TC007-6_M13R_	G	0	0	0	0	1	1	0	0	0	1	0	1	1	1	1	1	1	1	1
						Blood	5	[3]131-SNP13_TMEM61-TC007-4_M13R_	C	0	0	1	0	0	0	0	0	0	1	0	0	1	x	1	1	1	1	1
						Blood	5	[4]131-SNP13_TMEM61-TC007-7_M13R_	C	0	0	0	0	0	1	1	0	0	0	0	0	1	x	1	1	0	1	1
						Blood	5	[5]131-SNP13_TMEM61-TC007-2_M13R_	C	0	1	0	0	0	0	1	0	0	0	0	1	0	x	0	1	0	1	0
						Blood	5	[6]131-SNP13_TMEM61-TC007-3_M13R_	G	0	0	0	0	0	0	0	0	1	0	0	0	1	0	1	1	1	0	0
						Blood	5	[7]131-SNP13_TMEM61-TC007-5_M13R_	C	0	0	0	0	0	0	0	0	0	0	0	0	0	x	0	1	1	1	1
						Blood	5	[8]131-SNP13_TMEM61-TC007-8_M13R_	C	0	0	0	0	0	0	0	0	0	0	0	0	0	x	1	1	0	1	0
						Blood	5	[9]131-SNP13_TMEM61-TC007-1_M13R_	G	0	0	0	0	0	0	1	0	0	1	0	0	0	0	0	0	1	0	0
						Blood	5	[10]131-SNP13_TMEM61-TC007-10_M13R	C	0	0	0	0	0	0	0	0	0	0	0	0	0	x	0	0	0	0	0
								Sequence Identifier		CpG_1	CpG_2	CpG_3	CpG_4	CpG_5	CpG_6	CpG_7	CpG_8	CpG_9	CpG_10	CpG_11	CpG_12	CpG_13	CpG_14	CpG_15	CpG_16	CpG_17	CpG_18	CpG_19
						Breast	3	[2]132-SNP13_TMEM61-RM070-1_M13R_	C	0	0	0	0	0	0	0	1	0	0	0	0	0	x	1	1	1	0	1
						Breast	3	[3]132-SNP13_TMEM61-RM070-3_M13R_	C	0	0	0	0	0	0	0	1	0	0	0	0	0	x	1	1	1	0	1
						Breast	3	[4]132-SNP13_TMEM61-RM070-9_M13R_	G	0	0	1	0	0	0	0	1	0	0	0	0	0	0	0	0	0	0	0
						Breast	3	[5]132-SNP13_TMEM61-RM070-2_M13R_	G	0	0	0	0	0	0	0	0	0	0	0	0	0	0	0	0	0	0	0
						Breast	3	[6]132-SNP13_TMEM61-RM070-5_M13R_	C	0	0	0	0	0	0	0	0	0	0	0	0	0	x	0	0	0	0	0
						Breast	3	[7]132-SNP13_TMEM61-RM070-6_M13R_	C	0	0	0	0	0	0	0	0	0	0	0	0	0	x	0	0	0	0	0
						Breast	3	[8]132-SNP13_TMEM61-RM070-10_M13R	G	0	0	0	0	0	0	0	0	0	0	0	0	0	0	0	0	0	0	0
						Breast	3	[9]132-SNP13_TMEM61-RM070-11_M13R	G	0	0	0	0	0	0	0	0	0	0	0	0	0	0	0	0	0	0	0
								Sequence Identifier		CpG_1	CpG_2	CpG_3	CpG_4	CpG_5	CpG_6	CpG_7	CpG_8	CpG_9	CpG_10	CpG_11	CpG_12	CpG_13	CpG_14	CpG_15	CpG_16	CpG_17	CpG_18	CpG_19
						Blood	5	[2]Chibo-Dan-C11_M13R_2013-06-22_	G	1	1	1	1	1	1	1	1	1	1	1	0	0	0	1	0	0	0	0
						Blood	5	[3]Chibo-Dan-C05_M13R_2013-06-22_	G	1	0	1	1	1	1	1	1	0	1	0	0	0	0	0	1	0	0	0
						Blood	5	[4]Chibo-Dan-C08_M13R_2013-06-22_	A	0	1	1	1	1	0	1	1	0	0	0	0	0	0	0	0	1	1	0
						Blood	5	[5]Chibo-Dan-C07_M13R_2013-06-22_	A	0	1	1	1	1	0	1	0	0	0	0	0	0	0	1	0	1	0	0
						Blood	5	[6]Chibo-Dan-C01_M13R_2013-06-22_	A	1	0	0	1	0	0	0	0	0	0	0	0	1	0	1	0	0	0	1
						Blood	5	[7]Chibo-Dan-C03_M13R_2013-06-22_	A	0	1	1	0	1	0	1	1	0	0	0	0	0	0	0	0	0	0	0
						Blood	5	[8]Chibo-Dan-C06_M13R_2013-06-22_	A	1	1	0	1	1	0	0	1	0	0	0	0	0	0	0	0	0	0	0
						Blood	5	[9]Chibo-Dan-C10_M13R_2013-06-22_	G	1	1	1	1	0	0	0	0	0	0	0	0	0	0	0	0	0	1	0
						Blood	5	[10]Chibo-Dan-C12_M13R_2013-06-22_	G	0	1	1	1	1	0	1	0	0	0	0	0	0	0	0	0	0	0	0
						Blood	5	[11]Chibo-Dan-C09_M13R_2013-06-22_	G	0	1	1	0	0	0	1	1	0	0	0	0	0	0	0	0	0	0	0
						Blood	5	[12]Chibo-Dan-C04_M13R_2013-06-22_	G	1	1	0	0	0	0	0	0	0	0	0	0	0	0	1	0	0	0	0
								Sequence Identifier		CpG_1	CpG_2	CpG_3	CpG_4	CpG_5	CpG_6	CpG_7	CpG_8	CpG_9	CpG_10	CpG_11	CpG_12	CpG_13	CpG_14	CpG_15	CpG_16	CpG_17	CpG_18	CpG_19
						Breast	3	[2]Chibo-Dan-D05_M13R_2013-06-22_	G	1	1	1	1	0	1	0	0	0	0	0	0	1	0	0	0	0	0	0
						Breast	3	[3]Chibo-Dan-D07_M13R_2013-06-22_	A	0	0	0	1	1	0	0	0	0	0	1	0	0	0	0	0	0	0	0
						Breast	3	[4]Chibo-Dan-D04_M13R_2013-06-22_	G	0	0	0	0	0	0	0	0	0	0	0	0	0	0	1	1	0	0	0
						Breast	3	[5]Chibo-Dan-D02_M13R_2013-06-22_	A	0	0	0	0	0	0	0	1	0	0	0	0	0	0	0	0	0	0	0
						Breast	3	[6]Chibo-Dan-D01_M13R_2013-06-22_	A	0	0	0	0	0	0	0	0	0	0	0	0	0	0	0	0	0	0	0
						Breast	3	[7]Chibo-Dan-D03_M13R_2013-06-22_	A	0	0	0	0	0	0	0	0	0	0	0	0	0	0	0	0	0	0	0
						Breast	3	[8]Chibo-Dan-D06_M13R_2013-06-22_	G	0	0	0	0	0	0	0	0	0	0	0	0	0	0	0	0	0	0	0
						Breast	3	[9]Chibo-Dan-D08_M13R_2013-06-22_	A	0	0	0	0	0	0	0	0	0	0	0	0	0	0	0	0	0	0	0
						Breast	3	[10]Chibo-Dan-D09_M13R_2013-06-22_	G	0	0	0	0	0	0	0	0	0	0	0	0	0	0	0	0	0	0	0
						Breast	3	[11]Chibo-Dan-D11_M13R_2013-06-22_	A	0	0	0	0	0	0	0	0	0	0	0	0	0	0	0	0	0	0	0
						Breast	3	[12]Chibo-Dan-D12_M13R_2013-06-22_	G	0	0	0	0	0	0	0	0	0	0	0	0	0	0	0	0	0	0	0
								Sequence Identifier		CpG_1	CpG_2	CpG_3	CpG_4	CpG_5	CpG_6
chr6	169796778	169797484	28.543	WDR27	ASM	Breast	1	[2]121-WDR27-RM035-3_M13R_2013-04	G	1	1	1	1	1
						Breast	1	[3]121-WDR27-RM035-4_M13R_2013-04	G	1	1	1	1	1
						Breast	1	[4]121-WDR27-RM035-6_M13R_2013-04	G	1	1	1	1	1
						Breast	1	[5]121-WDR27-RM035-8_M13R_2013-04	G	1	1	1	1	1
						Breast	1	[6]121-WDR27-RM035-9_M13R_2013-04	G	1	1	1	1	1
						Breast	1	[7]121-WDR27-RM035-1_M13R_2013-04	G	1	1	1	1	0
						Breast	1	[8]121-WDR27-RM035-12_M13R_2013-0	T	0	0	x	0	1
						Breast	1	[9]121-WDR27-RM035-5_M13R_2013-04	T	0	0	x	0	0
						Breast	1	[10]121-WDR27-RM035-7_M13R_2013-04	T	0	0	x	0	0
						Breast	1	[11]121-WDR27-RM035-10_M13R_2013-0	T	0	0	x	0	0
						Breast	1	[12]121-WDR27-RM035-11_M13R_2013-0	T	0	0	x	0	0
								Sequence Identifier		CpG_1	CpG_2	CpG_3	CpG_4	CpG_5	CpG_6	CpG_7	CpG_8	CpG_9	CpG_10	CpG_11
chr5	140162094	140163312	250.127	PCDHA	AIM	Breast	3	[2]28-1PCDHA-1-RM70-7_M13R_2012-0	A	1	1	1	1	0	0	1	1	1	0	1
						Breast	3	[3]28-1PCDHA-1-RM70-4_M13R_2012-0	G	1	1	1	1	1	1	1	0	0	0	0
						Breast	3	[4]28-1PCDHA-1-RM70-9_M13R_2012-0	A	1	1	1	0	1	0	1	0	0	1	0
						Breast	3	[5]28-1PCDHA-1-RM70-3_M13R_2012-0	A	0	1	1	1	1	0	1	0	0	0	0
						Breast	3	[6]28-1PCDHA-1-RM70-5_M13R_2012-0	G	1	1	1	0	0	1	1	0	0	0	0
						Breast	3	[7]28-1PCDHA-1-RM70-6_M13R_2012-0	G	1	1	1	0	0	1	1	0	0	0	0
						Breast	3	[8]28-1PCDHA-1-RM70-8_M13R_2012-0	G	1	1	1	0	0	1	1	0	0	0	0
						Breast	3	[9]28-1PCDHA-1-RM70-11_M13R_2012-	A	1	1	1	0	1	0	1	0	0	0	0
						Breast	3	[10]28-1PCDHA-1-RM70-12_M13R_2012-	A	1	1	1	1	1	0	0	0	0	0	0
						Breast	3	[11]28-1PCDHA-1-RM70-1_M13R_2012-0	G	0	0	0	1	1	0	1	1	0	0	0
								Sequence Identifier		CpG_1	CpG_2	CpG_3	CpG_4	CpG_5	CpG_6	CpG_7	CpG_8	CpG_9	CpG_10	CpG_11	CpG_12	CpG_13	CpG_14	CpG_15	CpG_16
chr5	140209506	140210546	223.088	PCDHA	AIM	Blood	6	[2]30-1PCDHA-2-2TC9-6_M13R_2012-0	C	1	1	1	1	1	1	1	1	1	1	1	1	1	1	x	1
						Blood	6	[3]30-1PCDHA-2-2TC9-4_M13R_2012-0	G	1	1	1	1	1	0	1	1	1	1	1	1	0	1	1	1
						Blood	6	[4]30-1PCDHA-2-2TC9-11_M13R_2012-	G	1	1	1	1	1	1	1	0	0	1	1	1	1	1	1	1
						Blood	6	[5]30-1PCDHA-2-2TC9-7_M13R_2012-0	G	1	1	1	1	1	0	1	0	1	1	0	1	1	1	1	1
						Blood	6	[6]30-1PCDHA-2-2TC9-9_M13R_2012-0	G	1	1	1	0	0	1	1	1	1	1	1	0	0	1	1	1
						Blood	6	[7]30-1PCDHA-2-2TC9-10_M13R_2012-	G	1	1	1	1	1	0	1	1	1	0	1	0	0	1	1	1
						Blood	6	[8]30-1PCDHA-2-2TC9-1_M13R_2012-0	C	1	1	0	1	0	1	1	0	1	1	0	1	1	1	x	1
						Blood	6	[9]30-1PCDHA-2-2TC9-8_M13R_2012-0	G	1	1	1	1	0	1	0	0	1	1	1	1	0	1	1	0
						Blood	6	[10]30-1PCDHA-2-2TC9-12_M13R_2012-	C	1	0	0	1	0	0	0	1	1	1	1	1	1	1	x	1
						Blood	6	[11]30-1PCDHA-2-2TC9-5_M13R_2012-0	C	1	1	1	1	1	0	0	0	0	0	1	1	1	1	x	0
						Blood	6	[12]30-1PCDHA-2-2TC9-2_M13R_2012-0	G	1	0	1	1	1	1	0	0	0	0	1	1	0	1	1	0
						Blood	6	[13]30-1PCDHA-2-2TC9-3_M13R_2012-0	C	1	1	1	0	1	1	1	0	0	0	1	0	0	0	x	1
chr5	140215779	140218216	184.317	PCDHA	AIM			Sequence Identifier		CpG_1	CpG_2	CpG_3	CpG_4	CpG_5	CpG_6	CpG_7	CpG_8	CpG_9	CpG_10	CpG_11	CpG_12	CpG_13	CpG_14	CpG_15	CpG_16	CpG_17	CpG_18	CpG_19	CpG_20	CpG_21	CpG_22	CpG_23	CpG_24	CpG_25	CpG_26	CpG_27	CpG_28	CpG_29	CpG_30	CpG_31	CpG_32	CpG_33	CpG_34	CpG_35	CpG_36	CpG_37	CpG_38
						Breast	1	[2]31-1PCDHA3-1_M13R_2012-04-05_G	X	0	0	1	0	1	x	x	1	x	1	x	x	1	1	0	0	0	1	0	1	0	1	1	1	1	1	1	1	0	1	1	1	0	0	1	0	0	1
						Breast	1	[3]31-1PCDHA3-7_M13R_2012-04-05_G	X	0	1	1	0	0	0	0	1	0	1	1	0	1	1	1	0	1	1	0	0	0	1	1	1	0	1	1	1	0	1	1	1	1	0	0	0	0	0
						Breast	1	[4]31-1PCDHA3-8_M13R_2012-04-05_G	X	0	0	1	0	0	0	1	1	0	1	1	1	1	0	0	0	1	0	1	0	0	1	1	1	0	0	1	1	0	1	0	1	1	0	1	1	0	1
						Breast	1	[5]31-1PCDHA3-10_M13R_2012-04-05_	X	0	0	1	0	0	0	0	0	0	1	0	1	1	0	0	0	1	0	0	0	0	0	1	1	0	1	1	1	1	1	1	0	1	0	1	0	1	0
						Breast	1	[6]31-1PCDHA3-2_M13R_2012-04-05_G	X	1	0	0	0	0	0	0	0	0	0	0	0	1	0	1	1	0	0	1	0	0	1	0	1	0	0	1	1	1	1	1	1	0	0	1	1	0	0
						Breast	1	[7]31-1PCDHA3-12_M13R_2012-04-05_	X	0	1	0	0	0	0	0	0	0	0	0	0	1	0	1	0	0	0	0	0	0	1	1	0	1	0	0	1	0	1	1	1	1	1	1	1	0	1
						Breast	1	[8]31-1PCDHA3-11_M13R_2012-04-05_	X	0	0	0	0	0	x	0	0	x	0	0	x	0	0	x	0	0	1	0	0	0	0	0	1	0	0	1	0	0	x	0	0	0	0	x	0	x	1
[truncated: 21 more columns]

## Sheet: Primers
Nearest gene name	Sequence Name	Bases	Sequence
ZNF331	ZNF331-1BisF	21	AGG TAY GTT AAT AGT TGA GTA
	ZNF331-1BisR	18	CCA CCC CCT AAA AAC CAA
GNAS	GNASBisF1	24	TTT AAA AAG GGA TTT ATT TTT ATT
	GNASBisR1	20	AAA CCT TTA ACC ACC AAA AC
	GNASBisF2	23	GGT TTT AGA GTT GAT AAT TAA GT
	GNASBisR2	20	AAA ACC TCC AAA AAT CCT AC
	rcGNAS_BisF1	25	TTT GGT GGT TTT GAT GTG TGT ATA T
	rcGNAS_BisF2	28	ATT AAG AGT AAA GTT TTT TAG GGA GTA G
	rcGNAS_BisR1	24	ATC AAA TAA CCC CCT ACC TCC TAC
	rcGNAS_BisR2	25	CAT AAT ATT TAT CTA TAA ATT CAA T
KCNG2	KCNG2BisF	18	GTT ATT GGT GTA TTT GGT
	KCNG2BisR	20	TAC TAT CCT CCT ACA AAA CC
DLGAP2	DLGAP2BisF	19	TTT TYG TAT TTG AGG GTT T
	DLGAP2BisR	22	AAA TAC TAC TAA ACA CRT AAT C
SNX20	SNX20BisF	18	GTA GAG TAG GTT TAG GTA
	SNX20BisR	27	CCA AAC TAA AAA CTT TAA CAA CAA CAA
APC2	APC2BisF	19	GGT TTG ATT TTG ATT TGT T
	APC2BisR	22	AAC CTT ACT CAA ATA ATC TAC C
NDN	NDNBisF	26	TGG TTT TTT TTA GAG TTT TTT TGT AT
	NDNBisR	25	ACC CAT AAC AAA CCT CCT ACT CAT A
IL17C	IL17CBisF	25	TTT TAG GAG GAT AGG GTA GGG TTA G
	IL17CBisR	20	CCC CAA ATA TAA AAA ACC CC
CHCHD2	CHCHD2BisF	25	AAT TAG TAT ATA GGT AGA GAA TTT T
	CHCHD2BisR	25	ACA AAC CAA CTA CCC TAA AAA AAC A
LLPH	LLPHBisF	21	GGA ATT AAG TTT TAA GTT TTA
	LLPHBisR	17	AAC CAA ATT TCT AAA TC
GDF63	GDF63BisF	19	TTA GGT TTT TTT TGT AAG G
	GDF63BisR	20	TCA AAA AAC TAA ACT AAA AC
HOX13	HoxA13BisF	22	GGG TAT TAT TTT TGG GGT AAG G
	HoxA13BisR	19	AAA AAC TAC TCT ACA AAC A
TSLP	TSLPBisF	22	GGT TGA GGT TTT AGG TGA TAG A
	TSLPBisR	30	ACA CTT TCT AAC AAA TAT CAA AAA CTT TTA
BAHCC1	BAHCC1BisF	22	TTT TGG GTA TTG GTA TGG TAG G
	BAHCC1BisR	20	CCT CAC ACT CCA AAA AAA CC
LPCAT1	LPCAT1BisF	24	AGT TTA TAA TTT TGT AAA AGA GGG
	LPCAT1BisR	28	ATC TCA TAT TAT CTT AAC ACT ACC TAC C			ZNF597
C7ORF50	c7orf50BisF	20	TTT GGT TTT ATA GTG GGG TA
	c7orf50BisR	21	CCC CAA AAT AAC ATT AAA AAC
RUNX1	RUNX1BisF	18	TTT TTT GGG TGT TGG GGT
	RUNX1BisR	24	TCC TAC CAA TTC TCC ATA ATA AAC
ZNF331	ZNF331-2BisF	25	TTA GAG GGG TTA GGA GAG GAT ATT T
	ZNF331-2BisR	20	AAA AAA CCA AAA CCC CAA AC
PCDHA	PCDHA-1BisF	30	TTT GTT GGT GTT TAT ATT GTT GTT ATA TAT
	PCDHA-1BisR	23	ATC TTA AAC AAC CCC TCT CCA AA
PCDHA	PCDHA-2BisF2	17	GTT TTT GTA AAA GAG GA
	PCDHA-2BisR2	17	TAA CCC ACA ATA AAA AC
PCDHA	PCDHA-3BisF	20	GTT TTT GGG TAG TAA TTT GA
	PCDHA-3BisR	23	AAT CCT TCA CCA ACA CCA ATA AA
C21orf56	C21orf56_BisF	20	TTA GGA GTT AAG ATT TGG GG
	C21orf56_BisR	22	CCT TCC CTC CCC CAA AAA TCC A
FAM50B	rcFAM50B_BisF	19	GGG AGG ATT TTG GAG GAG G
	rcFAM50B_BisR	24	CTC TCT AAA TAA CCA CAA CAA CTT
KLF17	rcKLF17-BisF	25	AGG AGT TGG TAG TTA AGG GTG TTA A
	rcKLF17-BisR	26	CAC CTA CAT AAC TAC TAA TAA TCT TC
KREMEN2	Kremen2_Bis_F	26	AGG GAA TAG AGT TAG GAA GGA ATT TT
	Kremen2_Bis_R	25	ATT AAT ACC ACA CAA CCC AAC TTC T
LOC338579;MIR3156-1	LOC338579-MIR3156-1BisF	22	GGT TGG TTT TTT TGG AGT AGA A
	LOC338579-MIR3156-1BisR	25	AAA ACA AAA CCC AAA ATA ATA AAA C
MEST;MESTIT1;MIR335	MEST_BisF	25	GAT GTA GGA TTT TTA GAA TTT TAG T
	MEST_BisR	26	TAA TAC CTA AAT CTT AAA ATC CTA AA
MUC12	MUC12-BisF	25	TTT GTT TAT TGA AGT TTG TGG GTA G
	MUC12-BisR	25	AAA AAC CTC ATC CAT TCT ATT CAA A
NOTCH1	Notch1_Bis_F	25	TTT GTA TTT GGA AGG GTT TTA TAA A
	Notch1_Bis_R	25	ATC CAC AAA AAA ATA AAA ACC AAA C
PTCHD3	PTCHD3_BisF	25	TGA TTT TTG TAA AGG TAG TTG GGT T
	PTCHD3_BisR	23	CAC CCC TAA ATC TTC CTA CTA AC
PEPB4	rcPEBP4_Bis_F	22	GGG GTT TAG AGT AGT TAG ATT G
	rcPEBP4_Bis_R	18	AAT TTC CCA AAA TAA ATC
	PEBP4_Bis_F	15	GGT TGG GAG GGT ATT
	PEBP4_Bis_R	25	CAA AAT AAT CAC CCT AAT AAA AAA C
SLC9A3	SNP1_rcSLC9A3_Bis_F	21	GAG GGT GGG TAT TTG TGT TTT
	SNP1_rcSLC9A3_Bis_R	24	CCT CCA AAA ACC TTT CAA AAT AAC
	SNP2_SLC9A3_Bis_F	25	GTT TTT TAG AAA TAG TTT GGT TGA G
	SNP2_SLC9A3_Bis_R	25	TAA AAA AAC AAA ATA AAC CCT ATA C
TMEM61	SNP2_rcTMEM61_Bis_F	25	TTT TAT TTA TTT GGG GTA GGG TTA T
	SNP2_rcTMEM61_Bis_R	20	CCC TAA AAA AAC CCA AAA AC
	SNP13_TMEM61_Bis_F	23	TTG GGA GGG TTT AGG AGT TAG AT
	SNP13_TMEM61_Bis_R	21	TTT CCA CCC ACC TAA AAC AAA
WDR27	WDR27_BisF	18	GTT TAG GAG GAG GAG GGG
	WDR27_BisR	26	CTC CTT TCC CAA AAT ACC TAA TAA TA
ZNF540;ZNF571	SNP3_ZNF540_Bis_F	25	GTG ATT TTT AAG GAT TTT AAA GAT G
	SNP3_ZNF540_Bis_R	22	AAC ACA CAC AAC CAA ACA ACT C
	SNP12_ZNF540_Bis_F	23	GGT TTA AGG AGG TAT TGA GGT TA
	SNP12_ZNF540_Bis_R	25	CAT CTT TAA AAT CCT TAA AAA TCA C
ZNF597	ZNF597BisF	25	GAG GAA GAG ATT TGA GGA GTT TTT T
	ZNF597BisR	25	AAT CTC CAA CTT AAC CAC CAA CTA C
